# Supplementary material for: Proximity of Water Wells to Public Water Testing Facilities in Alberta Using Drive Times
Source: Environ Health Insights. 2022 Nov 14;16:11786302221137437. doi: 10.1177/11786302221137437 (PMC9666857; doi:10.1177/11786302221137437)
Supplement: sj-xlsx-1-ehi-10.1177_11786302221137437 – Supplemental material for Proximity of Water Wells to Public Water Testing Facilities in Alberta Using Drive Times [file sj-xlsx-1-ehi-10.1177_11786302221137437.xlsx]

## Sheet: Well location data
Well_Owner_ID	Well_Report_ID	Province	Type_of_Work	Well_Use	Drilling_End_Date	GIC_Well_ID	Latitude	Longitude
12046720	12045342	ALBERTA	New Well	Domestic	2021-08-04	1166363	53.8692	-114.724
12046709	12045331	ALBERTA	New Well	Domestic	2021-08-02	1166362	53.6203	-114.664
12046671	12045293	ALBERTA	New Well	Domestic	2021-07-29	9626064	51.9715	-114.707
12046726	12045348	ALBERTA	New Well	Domestic	2021-07-28	9641256	53.5981	-116.458
12046654	12045276	ALBERTA	New Well	Domestic	2021-07-26	2086432	53.0952	-113.716
12046669	12045291	ALBERTA	New Well	Domestic	2021-07-25	9641255	53.5636	-116.764
12046639	12045261	ALBERTA	New Well	Domestic	2021-07-23	9681630	50.4035	-113.21
12046657	12045279	ALBERTA	New Well	Domestic	2021-07-23	2086435	52.8415	-114.245
12046678	12045300	ALBERTA	New Well	Domestic	2021-07-23	9951099	51.622	-114.684
12046708	12045330	ALBERTA	New Well	Domestic	2021-07-23	10096015	53.7063	-112.68
12046636	12045258	ALBERTA	New Well	Domestic	2021-07-22	9626063	52.3161	-113.386
12046656	12045278	ALBERTA	New Well	Domestic	2021-07-22	2086434	52.6249	-114.03
12046569	12045191	ALBERTA	New Well	Domestic	2021-07-21	1490865	53.2907	-110.91
12046651	12045273	ALBERTA	New Well	Domestic	2021-07-21	2086430	51.8802	-114.426
12046652	12045274	ALBERTA	New Well	Domestic	2021-07-21	2086431	52.5874	-114.075
12046559	12045181	ALBERTA	New Well	Domestic	2021-07-20	9906214	50.6729	-113.6
12046622	12045244	ALBERTA	New Well	Domestic	2021-07-20	2091898	54.4148	-110.108
12046634	12045256	ALBERTA	New Well	Domestic	2021-07-20	9626062	51.5427	-114.686
12046659	12045281	ALBERTA	Deepened	Domestic	2021-07-20	1725065	51.5623	-114.305
12046668	12045290	ALBERTA	New Well	Domestic	2021-07-20	9641254	54.3559	-115.068
12046673	12045295	ALBERTA	New Well	Domestic	2021-07-20	2097492	53.947	-114.592
12046655	12045277	ALBERTA	New Well	Domestic	2021-07-19	2086433	50.7833	-113.113
12046715	12045337	ALBERTA	New Well	Domestic	2021-07-19	9681633	50.7976	-113.908
12046641	12045263	ALBERTA	Deepened	Domestic	2021-07-17	1770233	50.1222	-113.525
12046505	12045127	ALBERTA	New Well	Domestic	2021-07-16	1490863	53.3441	-110.813
12046512	12045134	ALBERTA	New Well	Domestic	2021-07-16	1166361	53.1064	-113.91
12046530	12045152	ALBERTA	New Well	Domestic	2021-07-16	1502703	52.9679	-110.657
12046538	12045160	ALBERTA	New Well	Domestic	2021-07-16	2063213	52.0109	-112.765
12046572	12045194	ALBERTA	New Well	Domestic	2021-07-16	2086420	52.3881	-114.707
12046495	12045117	ALBERTA	New Well	Domestic	2021-07-15	1889580	54.7269	-113.512
12046511	12045133	ALBERTA	New Well	Domestic	2021-07-15	1166360	53.1083	-113.911
12046689	12045311	ALBERTA	New Well	Domestic	2021-07-15	1611114	50.9236	-113.881
12046507	12045129	ALBERTA	New Well	Domestic	2021-07-14	9486384	56.1447	-117.966
12046531	12045153	ALBERTA	New Well	Domestic	2021-07-14	1502704	52.9119	-110.563
12046550	12045172	ALBERTA	New Well	Domestic	2021-07-14	1250944	49.5573	-113.86
12046573	12045195	ALBERTA	New Well	Domestic	2021-07-14	2086421	52.288	-114.606
12046497	12045119	ALBERTA	New Well	Domestic	2021-07-13	1201278	52.3935	-113.746
12046509	12045131	ALBERTA	New Well	Domestic	2021-07-13	1166359	53.0456	-113.656
12046544	12045166	ALBERTA	New Well	Domestic	2021-07-13	9641252	53.5682	-115.962
12046650	12045272	ALBERTA	New Well	Domestic	2021-07-13	2086429	52.2304	-114.955
12046721	12045343	ALBERTA	New Well	Domestic	2021-07-13	9836038	53.5426	-112.55
12046529	12045151	ALBERTA	New Well	Domestic	2021-07-12	2086415	52.1334	-114.381
12046552	12045174	ALBERTA	New Well	Domestic	2021-07-12	2089347	53.3913	-115.002
12046574	12045196	ALBERTA	New Well	Domestic	2021-07-12	2086422	52.1334	-114.381
12046501	12045123	ALBERTA	New Well	Domestic	2021-07-10	9486383	55.2938	-118.72
12046549	12045171	ALBERTA	New Well	Domestic	2021-07-10	9961010	49.4051	-111.256
12046494	12045116	ALBERTA	New Well	Domestic	2021-07-09	1030495	52.9761	-114.774
12046665	12045287	ALBERTA	New Well	Domestic	2021-07-09	2086437	52.7884	-114.536
12046451	12045073	ALBERTA	New Well	Domestic	2021-07-08	9626059	52.6047	-114.066
12046535	12045157	ALBERTA	New Well	Domestic	2021-07-08	2063210	52.6023	-113.625
12046705	12045327	ALBERTA	Deepened	Domestic	2021-07-08	1023273	50.7435	-114.296
12046487	12045109	ALBERTA	New Well	Domestic	2021-07-07	2097489	54.0917	-115.591
12046492	12045114	ALBERTA	New Well	Domestic	2021-07-07	1030493	52.9758	-114.774
12046527	12045149	ALBERTA	New Well	Domestic	2021-07-07	2086413	52.9788	-114.778
12046548	12045170	ALBERTA	New Well	Domestic	2021-07-07	9961009	49.4002	-111.253
12046666	12045288	ALBERTA	New Well	Domestic	2021-07-07	2086438	53.0057	-114.8
12046472	12045094	ALBERTA	New Well	Domestic	2021-07-06	2086411	52.6121	-114.137
12046502	12045124	ALBERTA	New Well	Domestic	2021-07-06	9641251	53.6566	-115.868
12046581	12045203	ALBERTA	New Well	Domestic	2021-07-06	1320253	53.0817	-113.454
12046640	12045262	ALBERTA	New Well	Domestic	2021-07-06	9681631	50.7574	-113.991
12046698	12045320	ALBERTA	New Well	Domestic	2021-07-06	1023401	50.9586	-113.797
12046372	12044994	ALBERTA	New Well	Domestic	2021-07-05	1166358	53.6056	-114.796
12046443	12045065	ALBERTA	New Well	Domestic	2021-07-05	2086403	52.0897	-114.836
12046447	12045069	ALBERTA	New Well	Domestic	2021-07-05	2086407	52.477	-114.189
12046469	12045091	ALBERTA	New Well	Domestic	2021-07-05	2086409	52.477	-114.189
12046547	12045169	ALBERTA	New Well	Domestic	2021-07-04	9961008	49.3501	-111.065
12046486	12045108	ALBERTA	New Well	Domestic	2021-07-03	9961007	49.4002	-111.259
12046410	12045032	ALBERTA	New Well	Domestic	2021-07-02	9641250	53.561	-115.965
12046554	12045176	ALBERTA	New Well	Domestic	2021-07-02	2089348	52.5494	-113.808
12046377	12044999	ALBERTA	New Well	Domestic	2021-07-01	1250943	49.8233	-113.569
12046712	12045334	ALBERTA	New Well	Domestic	2021-07-01	1023408	51.2837	-114.662
12046369	12044991	ALBERTA	New Well	Domestic	2021-06-30	1166357	53.5127	-113.185
12046379	12045001	ALBERTA	New Well	Domestic	2021-06-30	2086384	51.366	-113.918
12046460	12045082	ALBERTA	New Well	Domestic	2021-06-30	9681624	49.6768	-113.446
12046490	12045112	ALBERTA	New Well	Domestic	2021-06-30	1422450	54.8193	-112.129
12046493	12045115	ALBERTA	New Well	Domestic	2021-06-30	1030494	52.9753	-114.774
12046536	12045158	ALBERTA	New Well	Domestic	2021-06-30	2063211	52.2809	-113.389
12046664	12045286	ALBERTA	New Well	Domestic	2021-06-30	2086436	51.5812	-114.238
12046312	12044934	ALBERTA	New Well	Domestic	2021-06-29	1107664	53.6291	-115.57
12046368	12044990	ALBERTA	New Well	Domestic	2021-06-29	9641249	53.8483	-116.04
12046489	12045111	ALBERTA	New Well	Domestic	2021-06-29	1422449	54.8193	-112.127
12046570	12045192	ALBERTA	New Well	Domestic	2021-06-29	2086418	50.9498	-113.265
12046700	12045322	ALBERTA	New Well	Domestic	2021-06-29	1023402	51.0888	-114.571
12046306	12044928	ALBERTA	New Well	Domestic	2021-06-28	10011090	52.145	-114.221
12046320	12044942	ALBERTA	New Well	Domestic	2021-06-28	1889576	54.3261	-113.524
12046440	12045062	ALBERTA	New Well	Domestic	2021-06-28	2086401	52.3023	-114.99
12046484	12045106	ALBERTA	New Well	Domestic	2021-06-26	9961006	49.3185	-111.121
12046319	12044941	ALBERTA	New Well	Domestic	2021-06-25	9906211	50.9761	-113.817
12046474	12045096	ALBERTA	New Well	Domestic	2021-06-25	2086412	52.3649	-113.869
12046533	12045155	ALBERTA	New Well	Domestic	2021-06-25	2063209	52.5369	-113.507
12046676	12045298	ALBERTA	New Well	Domestic	2021-06-25	9951097	51.4735	-114.589
12046456	12045078	ALBERTA	New Well	Domestic	2021-06-24	9951094	51.2478	-114.881
12046504	12045126	ALBERTA	New Well	Domestic	2021-06-24	1422453	53.7215	-111.774
12046466	12045088	ALBERTA	New Well	Domestic	2021-06-23	9951096	51.1566	-114.244
12046275	12044897	ALBERTA	New Well	Domestic	2021-06-22	1107660	53.5862	-116.509
12046281	12044903	ALBERTA	New Well	Domestic	2021-06-22	9641248	53.7939	-116.13
12046284	12044906	ALBERTA	New Well	Domestic	2021-06-22	2079131	51.8255	-114.51
12046286	12044908	ALBERTA	New Well	Domestic	2021-06-22	1889574	54.6053	-112.654
12046341	12044963	ALBERTA	New Well	Domestic	2021-06-22	1611109	51.0025	-113.759
12046376	12044998	ALBERTA	New Well	Domestic	2021-06-22	2089341	52.6574	-113.622
12046441	12045063	ALBERTA	New Well	Domestic	2021-06-22	2086402	52.587	-114.08
12046450	12045072	ALBERTA	New Well	Domestic	2021-06-22	9626058	52.8536	-115.5
12046470	12045092	ALBERTA	New Well	Domestic	2021-06-22	1023397	50.7676	-114.339
12046500	12045122	ALBERTA	New Well	Domestic	2021-06-22	9486382	54.8924	-116.945
12046582	12045204	ALBERTA	New Well	Domestic	2021-06-22	2086423	52.6893	-114.308
12046291	12044913	ALBERTA	New Well	Domestic	2021-06-21	1166355	53.9549	-114.367
12046313	12044935	ALBERTA	New Well	Domestic	2021-06-21	1201274	52.4734	-114.629
12046438	12045060	ALBERTA	New Well	Domestic	2021-06-21	2086400	52.4962	-116.093
12046459	12045081	ALBERTA	New Well	Domestic	2021-06-21	9681623	51.2107	-114.341
12046571	12045193	ALBERTA	New Well	Domestic	2021-06-21	2086419	52.4962	-116.092
12046728	12045350	ALBERTA	New Well	Domestic	2021-06-21	1611116	50.8666	-114.136
12046274	12044896	ALBERTA	New Well	Domestic	2021-06-19	2101178	55.3778	-119.391
12046731	12045353	ALBERTA	New Well	Domestic	2021-06-19	1611119	50.8652	-114.138
12046256	12044878	ALBERTA	New Well	Domestic	2021-06-18	1422448	54.5369	-112.957
12046263	12044885	ALBERTA	New Well	Domestic	2021-06-18	9626056	52.4567	-113.962
12046280	12044902	ALBERTA	New Well	Domestic	2021-06-18	9641247	53.6079	-116.565
12046458	12045080	ALBERTA	New Well	Domestic	2021-06-18	9681622	51.2116	-114.343
12046481	12045103	ALBERTA	New Well	Domestic	2021-06-18	9961005	49.3212	-111.124
12046366	12044988	ALBERTA	New Well	Domestic	2021-06-17	2063208	52.4739	-113.989
12046448	12045070	ALBERTA	New Well	Domestic	2021-06-17	2086408	52.6053	-113.506
12046551	12045173	ALBERTA	New Well	Domestic	2021-06-17	2089346	52.6034	-114.07
12046612	12045234	ALBERTA	New Well	Domestic	2021-06-17	2086426	52.5194	-114.129
12046616	12045238	ALBERTA	New Well	Domestic	2021-06-17	2086427	52.5194	-114.129
12046730	12045352	ALBERTA	New Well	Domestic	2021-06-17	1611118	50.8667	-114.139
12046241	12044863	ALBERTA	New Well	Domestic	2021-06-16	1201270	52.7491	-113.079
12046248	12044870	ALBERTA	New Well	Domestic	2021-06-16	1889573	54.6253	-112.73
12046285	12044907	ALBERTA	New Well	Domestic	2021-06-16	1166353	53.5281	-114.094
12046288	12044910	ALBERTA	New Well	Domestic	2021-06-16	2089339	53.2789	-114.632
12046611	12045233	ALBERTA	New Well	Domestic	2021-06-16	2086425	53.0272	-115.003
12046707	12045329	ALBERTA	New Well	Domestic	2021-06-16	1023406	51.0831	-114.46
12046224	12044846	ALBERTA	New Well	Domestic	2021-06-15	1201268	52.7462	-113.078
12046265	12044887	ALBERTA	New Well	Domestic	2021-06-15	2086379	52.8897	-114.948
12046282	12044904	ALBERTA	New Well	Domestic	2021-06-15	2079130	51.7156	-114.83
12046304	12044926	ALBERTA	New Well	Domestic	2021-06-15	1795518	53.7751	-113.948
12046339	12044961	ALBERTA	Deepened	Domestic	2021-06-15	230188	51.1615	-113.19
12046566	12045188	ALBERTA	New Well	Domestic	2021-06-15	1611111	50.8658	-114.129
12046729	12045351	ALBERTA	New Well	Domestic	2021-06-15	1611117	50.8654	-114.137
12046232	12044854	ALBERTA	New Well	Domestic	2021-06-14	2101177	55.2688	-119.225
12046215	12044837	ALBERTA	New Well	Domestic	2021-06-13	9626054	52.3543	-114.104
12046211	12044833	ALBERTA	New Well	Domestic	2021-06-11	1107658	53.6567	-116.238
12046231	12044853	ALBERTA	New Well	Domestic	2021-06-11	1422446	53.8477	-111.575
12046247	12044869	ALBERTA	New Well	Domestic	2021-06-11	1250942	49.7384	-113.232
12046264	12044886	ALBERTA	New Well	Domestic	2021-06-11	2086378	52.9443	-114.296
12046279	12044901	ALBERTA	New Well	Domestic	2021-06-11	1201273	52.4465	-112.921
12046283	12044905	ALBERTA	New Well	Domestic	2021-06-11	1270525	53.6292	-114.039
12046342	12044964	ALBERTA	New Well	Domestic	2021-06-11	1370661	53.4571	-113.329
12046413	12045035	ALBERTA	New Well	Domestic	2021-06-11	1030492	53.1458	-113.027
12046446	12045068	ALBERTA	New Well	Domestic	2021-06-11	2086406	52.4971	-116.106
12046568	12045190	ALBERTA	New Well	Domestic	2021-06-11	1611113	50.8659	-114.135
12046202	12044824	ALBERTA	New Well	Domestic	2021-06-10	9906209	50.7064	-112.988
12046727	12045349	ALBERTA	New Well	Domestic	2021-06-10	1611115	50.8662	-114.133
12046168	12044790	ALBERTA	New Well	Domestic	2021-06-09	1422437	54.2196	-110.928
12046223	12044845	ALBERTA	New Well	Domestic	2021-06-09	2089337	53.0069	-114.811
12046445	12045067	ALBERTA	New Well	Domestic	2021-06-09	2086405	52.5874	-114.078
12046567	12045189	ALBERTA	New Well	Domestic	2021-06-09	1611112	50.8654	-114.133
12046200	12044822	ALBERTA	New Well	Domestic	2021-06-08	1889572	54.2387	-113.543
12046218	12044840	ALBERTA	New Well	Domestic	2021-06-08	9641246	53.8468	-116.038
12046229	12044851	ALBERTA	New Well	Domestic	2021-06-08	2101176	55.1597	-118.545
12046340	12044962	ALBERTA	New Well	Domestic	2021-06-08	1305859	51.2599	-114.102
12046365	12044987	ALBERTA	New Well	Domestic	2021-06-08	2063207	52.4426	-112.921
12046543	12045165	ALBERTA	New Well	Domestic	2021-06-08	9916045	51.2963	-114.367
12046633	12045255	ALBERTA	New Well	Domestic	2021-06-08	9681628	50.6758	-113.289
12046644	12045266	ALBERTA	New Well	Domestic	2021-06-08	9611027	50.1462	-110.943
12046165	12044787	ALBERTA	New Well	Domestic	2021-06-07	1795517	53.6031	-114.044
12046565	12045187	ALBERTA	New Well	Domestic	2021-06-07	1611110	50.8653	-114.129
12046637	12045259	ALBERTA	New Well	Domestic	2021-06-07	9681629	50.4838	-113.257
12046169	12044791	ALBERTA	New Well	Domestic	2021-06-06	9486380	55.0887	-117.203
12046407	12045029	ALBERTA	New Well	Domestic	2021-06-06	1590285	53.001	-114.724
12046133	12044755	ALBERTA	New Well	Domestic	2021-06-05	9641244	53.8477	-116.073
12046134	12044756	ALBERTA	New Well	Domestic	2021-06-05	9641245	53.8473	-116.044
12046405	12045027	ALBERTA	New Well	Domestic	2021-06-05	1590283	52.9996	-114.721
12046406	12045028	ALBERTA	New Well	Domestic	2021-06-05	1590284	52.9998	-114.721
12046444	12045066	ALBERTA	New Well	Domestic	2021-06-05	2086404	53.0576	-113.991
12046126	12044748	ALBERTA	New Well	Domestic	2021-06-04	1166352	53.7984	-114.652
12046173	12044795	ALBERTA	New Well	Domestic	2021-06-04	9961004	49.4087	-111.814
12046302	12044924	ALBERTA	New Well	Domestic	2021-06-04	1370660	53.5051	-113.332
12046100	12044722	ALBERTA	New Well	Domestic	2021-06-03	2089333	53.0773	-113.456
12046105	12044727	ALBERTA	New Well	Domestic	2021-06-03	1889569	53.9008	-113.027
12046117	12044739	ALBERTA	New Well	Domestic	2021-06-03	9626053	52.5993	-114.069
12046167	12044789	ALBERTA	New Well	Domestic	2021-06-03	1201267	52.6491	-113.506
12046187	12044809	ALBERTA	New Well	Domestic	2021-06-03	1250941	49.7333	-113.267
12046307	12044929	ALBERTA	New Well	Domestic	2021-06-03	9681603	50.2875	-113.592
12046364	12044986	ALBERTA	New Well	Domestic	2021-06-03	2063206	52.3772	-113.309
12046395	12045017	ALBERTA	New Well	Domestic	2021-06-03	2086392	52.9527	-114.715
12046401	12045023	ALBERTA	New Well	Domestic	2021-06-03	2086393	52.9527	-114.715
12046124	12044746	ALBERTA	New Well	Domestic	2021-06-02	1166350	53.7667	-114.413
12046193	12044815	ALBERTA	New Well	Domestic	2021-06-02	1422443	53.7215	-111.765
12046338	12044960	ALBERTA	New Well	Domestic	2021-06-02	1611108	50.9311	-114.59
12046471	12045093	ALBERTA	New Well	Domestic	2021-06-02	2086410	52.9981	-114.72
12046123	12044745	ALBERTA	New Well	Domestic	2021-06-01	1166349	53.6514	-114.658
12046125	12044747	ALBERTA	New Well	Domestic	2021-06-01	1166351	53.6275	-113.882
12046375	12044997	ALBERTA	New Well	Domestic	2021-06-01	1502698	52.4746	-110.127
12046409	12045031	ALBERTA	New Well	Domestic	2021-06-01	2086397	53.0097	-114.763
12046412	12045034	ALBERTA	New Well	Domestic	2021-06-01	2086399	53.0089	-114.76
12046157	12044779	ALBERTA	New Well	Domestic	2021-05-31	1023392	50.7317	-114.211
12046270	12044892	ALBERTA	New Well	Domestic	2021-05-31	2086383	53.0063	-114.807
12046353	12044975	ALBERTA	New Well	Domestic	2021-05-31	9681613	50.9673	-113.761
12046411	12045033	ALBERTA	New Well	Domestic	2021-05-31	2086398	53.0014	-114.718
12046070	12044692	ALBERTA	New Well	Domestic	2021-05-30	9626052	52.5153	-114.322
12046122	12044744	ALBERTA	New Well	Domestic	2021-05-28	1166348	53.8015	-114.583
12046269	12044891	ALBERTA	New Well	Domestic	2021-05-28	2086382	53.2829	-115.1
12046333	12044955	ALBERTA	New Well	Domestic	2021-05-28	1305854	51.0074	-113.583
12046346	12044968	ALBERTA	New Well	Domestic	2021-05-28	9951093	51.4742	-114.626
12046356	12044978	ALBERTA	New Well	Domestic	2021-05-28	9681614	50.9678	-113.761
12046457	12045079	ALBERTA	New Well	Domestic	2021-05-28	9951095	51.4743	-114.626
12046463	12045085	ALBERTA	New Well	Domestic	2021-05-28	9681626	50.5611	-113.875
12046046	12044668	ALBERTA	New Well	Domestic	2021-05-27	1889567	54.0755	-113.34
12046061	12044683	ALBERTA	New Well	Domestic	2021-05-27	1250940	49.5419	-114.241
12046121	12044743	ALBERTA	New Well	Domestic	2021-05-27	1166347	53.9549	-114.367
12046140	12044762	ALBERTA	New Well	Domestic	2021-05-27	9681598	50.1198	-113.528
12046219	12044841	ALBERTA	New Well	Domestic	2021-05-27	2089335	52.9789	-114.776
12046268	12044890	ALBERTA	New Well	Domestic	2021-05-27	2086381	53.0357	-115.291
12046408	12045030	ALBERTA	New Well	Domestic	2021-05-27	2086396	52.6097	-114.079
12046084	12044706	ALBERTA	New Well	Domestic	2021-05-26	2063204	52.4577	-112.896
12046095	12044717	ALBERTA	New Well	Domestic	2021-05-26	2089330	53.0056	-114.806
12046237	12044859	ALBERTA	New Well	Domestic	2021-05-26	10096002	53.5897	-113.906
12046043	12044665	ALBERTA	New Well	Domestic	2021-05-25	1490860	53.1024	-110.689
12046106	12044728	ALBERTA	New Well	Domestic	2021-05-25	2097488	54.0949	-115.104
12046018	12044640	ALBERTA	New Well	Domestic	2021-05-21	9626051	52.8512	-114.243
12046096	12044718	ALBERTA	New Well	Domestic	2021-05-21	2089331	52.589	-113.655
12046414	12045036	ALBERTA	New Well	Domestic	2021-05-21	9681617	50.9662	-113.759
12045992	12044614	ALBERTA	New Well	Domestic	2021-05-20	1422435	53.8535	-111.546
12046067	12044689	ALBERTA	New Well	Domestic	2021-05-20	1023387	50.8379	-113.925
12046171	12044793	ALBERTA	New Well	Domestic	2021-05-20	9961003	49.412	-111.819
12046310	12044932	ALBERTA	New Well	Domestic	2021-05-20	9681606	50.9652	-113.768
12046350	12044972	ALBERTA	New Well	Domestic	2021-05-20	9681610	50.965	-113.762
12046007	12044629	ALBERTA	New Well	Domestic	2021-05-19	9681595	50.8025	-114.445
12046160	12044782	ALBERTA	New Well	Domestic	2021-05-19	2089334	52.6871	-115.363
12046204	12044826	ALBERTA	New Well	Domestic	2021-05-19	9681601	50.8025	-114.445
12046053	12044675	ALBERTA	New Well	Domestic	2021-05-18	1250939	49.6437	-114.483
12046132	12044754	ALBERTA	New Well	Domestic	2021-05-18	2086368	52.3471	-114.176
12046334	12044956	ALBERTA	New Well	Domestic	2021-05-18	1305855	50.9934	-113.426
12046118	12044740	ALBERTA	New Well	Domestic	2021-05-17	1166346	53.7051	-114.061
12046131	12044753	ALBERTA	New Well	Domestic	2021-05-17	2086367	52.2295	-113.837
12046144	12044766	ALBERTA	New Well	Domestic	2021-05-17	9681600	50.8907	-114.254
12046052	12044674	ALBERTA	New Well	Domestic	2021-05-15	2101172	55.4142	-119.673
12046142	12044764	ALBERTA	New Well	Domestic	2021-05-15	9681599	50.8899	-114.255
12045993	12044615	ALBERTA	New Well	Domestic	2021-05-14	1422436	53.866	-111.538
12046013	12044635	ALBERTA	New Well	Domestic	2021-05-14	1023373	50.7965	-114.02
12046063	12044685	ALBERTA	New Well	Domestic	2021-05-14	2086363	51.8276	-114.745
12046083	12044705	ALBERTA	New Well	Domestic	2021-05-14	2063203	52.4225	-113.236
12046087	12044709	ALBERTA	New Well	Domestic	2021-05-14	9681597	50.8891	-114.256
12046267	12044889	ALBERTA	New Well	Domestic	2021-05-14	2086380	52.3779	-114.766
12045979	12044601	ALBERTA	New Well	Domestic	2021-05-13	2089325	52.5838	-113.434
12046000	12044622	ALBERTA	New Well	Domestic	2021-05-13	9681594	50.8877	-114.253
12046072	12044694	ALBERTA	New Well	Domestic	2021-05-13	9681596	50.889	-114.252
12046130	12044752	ALBERTA	New Well	Domestic	2021-05-13	2086366	52.0143	-113.792
12046158	12044780	ALBERTA	New Well	Domestic	2021-05-13	1023393	50.7957	-114.019
12045997	12044619	ALBERTA	New Well	Domestic	2021-05-12	9681591	50.8876	-114.251
12046129	12044751	ALBERTA	New Well	Domestic	2021-05-12	2086365	51.7468	-114.554
12046532	12045154	ALBERTA	New Well	Domestic	2021-05-12	10096011	53.5871	-114.067
12045995	12044617	ALBERTA	New Well	Domestic	2021-05-11	9681590	50.0184	-113.536
12045998	12044620	ALBERTA	New Well	Domestic	2021-05-11	9681592	50.8868	-114.251
12046093	12044715	ALBERTA	New Well	Domestic	2021-05-11	2089328	52.9447	-112.928
12046128	12044750	ALBERTA	New Well	Domestic	2021-05-11	2086364	51.8038	-114.867
12046170	12044792	ALBERTA	New Well	Domestic	2021-05-11	9961002	49.4082	-111.819
12045937	12044559	ALBERTA	New Well	Domestic	2021-05-10	1166345	53.582	-114.39
12045999	12044621	ALBERTA	New Well	Domestic	2021-05-10	9681593	50.8874	-114.252
12046012	12044634	ALBERTA	New Well	Domestic	2021-05-10	1023372	50.797	-114.017
12046066	12044688	ALBERTA	New Well	Domestic	2021-05-10	1023386	51.3726	-114.623
12046081	12044703	ALBERTA	New Well	Domestic	2021-05-10	9641243	54.1011	-115.769
12046349	12044971	ALBERTA	New Well	Domestic	2021-05-10	1023394	51.3726	-114.623
12046398	12045020	ALBERTA	New Well	Domestic	2021-05-09	10091007	53.8435	-113.295
12046240	12044862	ALBERTA	New Well	Domestic	2021-05-08	9681602	50.6601	-113.282
12046090	12044712	ALBERTA	New Well	Domestic	2021-05-07	2089326	52.4602	-113.871
12046222	12044844	ALBERTA	New Well	Domestic	2021-05-07	10096000	53.7031	-114.509
12046583	12045205	ALBERTA	New Well	Domestic	2021-05-07	2086424	52.3655	-115.021
12045877	12044499	ALBERTA	New Well	Domestic	2021-05-06	9626050	51.5591	-114.548
12045925	12044547	ALBERTA	New Well	Domestic	2021-05-06	1023365	50.7968	-114.015
12046238	12044860	ALBERTA	New Well	Domestic	2021-05-06	10096003	53.6519	-114.056
12046262	12044884	ALBERTA	New Well	Domestic	2021-05-06	2086377	52.2908	-114.174
12045886	12044508	ALBERTA	New Well	Domestic	2021-05-05	1166344	53.6665	-114.324
12045889	12044511	ALBERTA	New Well	Domestic	2021-05-05	2079128	51.6463	-114.142
12045903	12044525	ALBERTA	New Well	Domestic	2021-05-05	1795511	53.2978	-113.256
12045929	12044551	ALBERTA	New Well	Domestic	2021-05-05	9681586	50.6281	-114.162
12045974	12044596	ALBERTA	New Well	Domestic	2021-05-05	2086362	52.608	-114.158
12046397	12045019	ALBERTA	New Well	Domestic	2021-05-05	10091006	53.8734	-113.805
12046082	12044704	ALBERTA	New Well	Domestic	2021-05-04	2063202	52.9655	-114.786
12046094	12044716	ALBERTA	New Well	Domestic	2021-05-04	2089329	53.3644	-115.045
12046417	12045039	ALBERTA	New Well	Domestic	2021-05-04	9681620	50.9637	-113.764
12045923	12044545	ALBERTA	New Well	Domestic	2021-05-03	1025669	53.6173	-114.722
12045945	12044567	ALBERTA	New Well	Domestic	2021-05-03	2097487	53.7733	-114.164
12046065	12044687	ALBERTA	New Well	Domestic	2021-05-03	1023385	51.3667	-114.615
12046396	12045018	ALBERTA	New Well	Domestic	2021-05-03	10091005	53.7881	-113.871
12046403	12045025	ALBERTA	New Well	Domestic	2021-05-03	2086395	52.3618	-113.933
12046416	12045038	ALBERTA	New Well	Domestic	2021-05-03	9681619	50.9636	-113.762
12045849	12044471	ALBERTA	New Well	Domestic	2021-05-01	1502688	52.7693	-110.598
12046148	12044770	ALBERTA	New Well	Domestic	2021-05-01	2086370	52.5011	-116.081
12046213	12044835	ALBERTA	New Well	Domestic	2021-05-01	1640597	53.6917	-114.134
12045863	12044485	ALBERTA	New Well	Domestic	2021-04-30	2063201	52.2655	-113.554
12045996	12044618	ALBERTA	New Well	Domestic	2021-04-30	1611105	50.8171	-113.55
12046348	12044970	ALBERTA	New Well	Domestic	2021-04-30	9681609	50.9656	-113.761
12046373	12044995	ALBERTA	New Well	Domestic	2021-04-30	9681616	50.9675	-113.759
12046415	12045037	ALBERTA	New Well	Domestic	2021-04-30	9681618	50.9647	-113.76
12046220	12044842	ALBERTA	New Well	Domestic	2021-04-29	2089336	52.7867	-113.54
12046357	12044979	ALBERTA	New Well	Domestic	2021-04-29	9681615	50.9681	-113.759
12045836	12044458	ALBERTA	New Well	Domestic	2021-04-28	9626049	51.5084	-114.589
12045861	12044483	ALBERTA	New Well	Domestic	2021-04-27	2063199	52.3027	-113.36
12045876	12044498	ALBERTA	New Well	Domestic	2021-04-27	1201261	52.8906	-113.099
12045885	12044507	ALBERTA	New Well	Domestic	2021-04-27	1166343	53.7435	-113.508
12045888	12044510	ALBERTA	New Well	Domestic	2021-04-27	1889563	54.2925	-113.252
12045975	12044597	ALBERTA	New Well	Domestic	2021-04-27	1023366	51.2392	-114.451
12045986	12044608	ALBERTA	New Well	Domestic	2021-04-27	9486379	55.1931	-118.46
12046069	12044691	ALBERTA	New Well	Domestic	2021-04-27	1717164	53.3204	-114.173
12046111	12044733	ALBERTA	Deepened	Domestic	2021-04-27	341687	51.4034	-114.436
12045845	12044467	ALBERTA	New Well	Domestic	2021-04-26	2089319	52.6469	-114.114
12045911	12044533	ALBERTA	New Well	Domestic	2021-04-26	9681581	51.2872	-114.838
12045931	12044553	ALBERTA	New Well	Domestic	2021-04-26	9681588	51.5798	-113.756
12045977	12044599	ALBERTA	New Well	Domestic	2021-04-26	1023368	51.2382	-114.45
12045985	12044607	ALBERTA	New Well	Domestic	2021-04-26	9486378	55.1951	-118.46
12046008	12044630	ALBERTA	New Well	Domestic	2021-04-26	1023369	50.7255	-114.213
12045826	12044448	ALBERTA	New Well	Domestic	2021-04-23	10041017	53.3222	-110.019
12045873	12044495	ALBERTA	New Well	Domestic	2021-04-23	1201260	52.8753	-112.753
12046394	12045016	ALBERTA	New Well	Domestic	2021-04-23	2086391	52.4108	-114.297
12045846	12044468	ALBERTA	New Well	Domestic	2021-04-22	2089320	52.691	-113.531
12045883	12044505	ALBERTA	New Well	Domestic	2021-04-22	9701148	52.9635	-113.405
12045976	12044598	ALBERTA	New Well	Domestic	2021-04-22	1023367	51.239	-114.45
12046019	12044641	ALBERTA	New Well	Domestic	2021-04-22	1023377	51.1189	-113.886
12045804	12044426	ALBERTA	New Well	Domestic	2021-04-21	1201258	52.3484	-113.289
12046388	12045010	ALBERTA	New Well	Domestic	2021-04-21	2086388	52.5866	-114.075
12045797	12044419	ALBERTA	New Well	Domestic	2021-04-20	1166341	53.3233	-113.658
12045808	12044430	ALBERTA	New Well	Domestic	2021-04-20	1889562	54.7643	-113.546
12045848	12044470	ALBERTA	New Well	Domestic	2021-04-20	2089321	53.6438	-114.27
12046309	12044931	ALBERTA	New Well	Domestic	2021-04-20	9681605	50.9648	-113.768
12045789	12044411	ALBERTA	New Well	Domestic	2021-04-19	9626048	52.3896	-114.507
12045814	12044436	ALBERTA	New Well	Domestic	2021-04-19	1630322	54.2969	-113.528
12045867	12044489	ALBERTA	New Well	Domestic	2021-04-17	9681579	50.3569	-113.501
12045766	12044388	ALBERTA	New Well	Domestic	2021-04-16	1889558	54.6611	-113.31
12045795	12044417	ALBERTA	New Well	Domestic	2021-04-16	9951086	51.8076	-114.62
12045803	12044425	ALBERTA	New Well	Domestic	2021-04-16	1422430	53.8646	-111.511
12045831	12044453	ALBERTA	New Well	Domestic	2021-04-16	1250938	49.6351	-114.563
12045860	12044482	ALBERTA	New Well	Domestic	2021-04-16	2063198	51.9672	-112.238
12045921	12044543	ALBERTA	New Well	Domestic	2021-04-16	9681584	50.5126	-113.564
12045922	12044544	ALBERTA	New Well	Domestic	2021-04-16	9681585	49.6611	-113.311
12046245	12044867	ALBERTA	New Well	Domestic	2021-04-16	10096005	53.5237	-114.292
12046386	12045008	ALBERTA	New Well	Domestic	2021-04-16	2086387	52.6084	-114.079
12045801	12044423	ALBERTA	New Well	Domestic	2021-04-15	2089312	52.5892	-113.655
12045810	12044432	ALBERTA	New Well	Domestic	2021-04-15	9701146	52.572	-113.252
12045869	12044491	ALBERTA	New Well	Domestic	2021-04-15	1201259	52.5257	-112.829
12045871	12044493	ALBERTA	New Well	Domestic	2021-04-15	1023364	51.2002	-114.338
12046393	12045015	ALBERTA	New Well	Domestic	2021-04-15	2086390	50.8329	-114.364
12045796	12044418	ALBERTA	New Well	Domestic	2021-04-14	1166340	53.4107	-113.807
12045870	12044492	ALBERTA	New Well	Domestic	2021-04-14	1023363	51.2007	-114.337
12045916	12044538	ALBERTA	New Well	Domestic	2021-04-14	2089323	53.2841	-115.182
12045868	12044490	ALBERTA	New Well	Domestic	2021-04-13	1023362	51.2048	-114.338
12045919	12044541	ALBERTA	New Well	Domestic	2021-04-13	9681582	49.6423	-114.186
12046385	12045007	ALBERTA	New Well	Domestic	2021-04-13	2086386	52.7195	-113.034
12045813	12044435	ALBERTA	New Well	Domestic	2021-04-09	1630321	54.7203	-113.572
12046009	12044631	ALBERTA	New Well	Domestic	2021-04-09	1023370	50.8253	-113.863
12046056	12044678	ALBERTA	New Well	Domestic	2021-04-09	2101175	55.4287	-118.366
12046391	12045013	ALBERTA	New Well	Domestic	2021-04-09	2086389	52.6075	-114.362
12045809	12044431	ALBERTA	New Well	Domestic	2021-04-08	1250937	50.123	-113.122
12045881	12044503	ALBERTA	New Well	Domestic	2021-04-08	9701147	52.956	-114.008
12046381	12045003	ALBERTA	New Well	Domestic	2021-04-08	2086385	52.7784	-114.269
12045692	12044314	ALBERTA	New Well	Domestic	2021-04-07	1166334	53.5286	-114.213
12045708	12044330	ALBERTA	New Well	Domestic	2021-04-07	1889557	54.1846	-113.066
12045750	12044372	ALBERTA	New Well	Domestic	2021-04-07	9681569	50.8694	-114.554
12045920	12044542	ALBERTA	New Well	Domestic	2021-04-07	9681583	50.1392	-113.741
12046562	12045184	ALBERTA	New Well	Domestic	2021-04-07	1320250	53.2245	-113.317
12045799	12044421	ALBERTA	New Well	Domestic	2021-04-06	2089310	53.162	-114.982
12045934	12044556	ALBERTA	New Well	Domestic	2021-04-06	1717160	53.9434	-113.661
12046055	12044677	ALBERTA	New Well	Domestic	2021-04-06	2101174	55.4037	-119.255
12046154	12044776	ALBERTA	New Well	Domestic	2021-04-06	2086375	51.1199	-113.771
12045684	12044306	ALBERTA	New Well	Domestic	2021-04-05	9731093	49.1304	-113.66
12045765	12044387	ALBERTA	New Well	Domestic	2021-04-05	9681577	50.3556	-113.868
12046153	12044775	ALBERTA	New Well	Domestic	2021-04-05	2086374	52.5901	-114.072
12045702	12044324	ALBERTA	New Well	Domestic	2021-04-04	1422429	53.8611	-111.514
12045620	12044255	ALBERTA	New Well	Domestic	2021-04-03	2091890	54.2245	-110.876
12045698	12044320	ALBERTA	New Well	Domestic	2021-04-03	2097486	53.9887	-115.422
12046054	12044676	ALBERTA	New Well	Domestic	2021-04-03	2101173	55.229	-119.079
12045898	12044520	ALBERTA	New Well	Domestic	2021-04-02	9491232	55.4023	-118.32
12045899	12044521	ALBERTA	New Well	Domestic	2021-04-02	9491233	55.4023	-118.32
12045618	12044253	ALBERTA	New Well	Domestic	2021-04-01	9641240	53.627	-116.557
12045619	12044254	ALBERTA	New Well	Domestic	2021-04-01	1889556	54.9108	-114.168
12045732	12044354	ALBERTA	New Well	Domestic	2021-04-01	1023350	51.2073	-114.285
12045763	12044385	ALBERTA	New Well	Domestic	2021-04-01	9681575	49.7421	-113.438
12045802	12044424	ALBERTA	New Well	Domestic	2021-03-31	2089313	52.6305	-114.01
12045859	12044481	ALBERTA	New Well	Domestic	2021-03-31	2063197	52.5966	-113.986
12045983	12044605	ALBERTA	New Well	Domestic	2021-03-31	10091003	53.7319	-114.028
12045645	12044267	ALBERTA	New Well	Domestic	2021-03-30	1422427	54.2164	-110.904
12045762	12044384	ALBERTA	New Well	Domestic	2021-03-30	9681574	50.3328	-113.761
12046259	12044881	ALBERTA	New Well	Domestic	2021-03-30	2086376	52.9322	-114.943
12046337	12044959	ALBERTA	New Well	Domestic	2021-03-30	1305858	50.9385	-113.353
12045652	12044274	ALBERTA	New Well	Domestic	2021-03-29	1630320	54.7245	-113.569
12046152	12044774	ALBERTA	New Well	Domestic	2021-03-29	2086373	52.4633	-114.844
12045473	12044238	ALBERTA	New Well	Domestic	2021-03-26	9681567	50.1499	-112.801
12045842	12044464	ALBERTA	New Well	Domestic	2021-03-26	2089317	52.3545	-113.708
12046145	12044767	ALBERTA	New Well	Domestic	2021-03-26	2086369	52.0995	-114.693
12045376	12044218	ALBERTA	New Well	Domestic	2021-03-25	1166333	53.5655	-114.16
12045378	12044220	ALBERTA	New Well	Domestic	2021-03-25	1889555	54.7865	-113.579
12045841	12044463	ALBERTA	New Well	Domestic	2021-03-25	2089316	53.3404	-114.993
12045982	12044604	ALBERTA	New Well	Domestic	2021-03-25	10091002	53.1643	-113.634
12046149	12044771	ALBERTA	New Well	Domestic	2021-03-24	2086371	52.4534	-115.678
12045357	12044199	ALBERTA	New Well	Domestic	2021-03-23	1889554	54.7235	-113.552
12045369	12044211	ALBERTA	New Well	Domestic	2021-03-23	1490851	53.743	-110.523
12045617	12044252	ALBERTA	New Well	Domestic	2021-03-23	1250936	49.7561	-113.484
12045651	12044273	ALBERTA	New Well	Domestic	2021-03-23	1305841	51.4052	-112.662
12046151	12044773	ALBERTA	New Well	Domestic	2021-03-23	2086372	52.4569	-115.675
12046328	12044950	ALBERTA	New Well	Domestic	2021-03-23	1305849	51.0292	-113.423
12045481	12044246	ALBERTA	New Well	Domestic	2021-03-22	9951082	51.4937	-114.61
12045623	12044258	ALBERTA	New Well	Domestic	2021-03-22	2089306	53.2662	-114.943
12045751	12044373	ALBERTA	New Well	Domestic	2021-03-22	9681570	50.7182	-113.028
12045981	12044603	ALBERTA	New Well	Domestic	2021-03-21	10091001	54.2169	-113.373
12045758	12044380	ALBERTA	New Well	Domestic	2021-03-20	2086361	52.358	-114.049
12045980	12044602	ALBERTA	New Well	Domestic	2021-03-20	10091000	53.6447	-114.31
12045738	12044360	ALBERTA	New Well	Domestic	2021-03-19	1717154	53.6282	-114.68
12045858	12044480	ALBERTA	New Well	Domestic	2021-03-19	2063196	51.9967	-112.293
12045887	12044509	ALBERTA	New Well	Domestic	2021-03-19	1201262	52.7557	-113.079
12045359	12044201	ALBERTA	New Well	Domestic	2021-03-18	1023349	50.6647	-114.291
12045363	12044205	ALBERTA	New Well	Domestic	2021-03-18	2089304	52.6121	-113.652
12045729	12044351	ALBERTA	New Well	Domestic	2021-03-18	2086353	52.9308	-114.812
12045479	12044244	ALBERTA	New Well	Domestic	2021-03-17	1630319	53.8516	-113.669
12045757	12044379	ALBERTA	New Well	Domestic	2021-03-17	2086360	52.4848	-114.27
12046327	12044949	ALBERTA	New Well	Domestic	2021-03-17	1305848	50.8918	-113.53
12045477	12044242	ALBERTA	New Well	Domestic	2021-03-16	9626047	52.3864	-114.182
12045928	12044550	ALBERTA	New Well	Domestic	2021-03-16	1717159	53.415	-113.416
12045926	12044548	ALBERTA	New Well	Domestic	2021-03-15	1717157	53.4119	-113.74
12045339	12044181	ALBERTA	New Well	Domestic	2021-03-14	9641239	53.5991	-116.458
12045340	12044182	ALBERTA	New Well	Domestic	2021-03-12	1166332	53.6072	-114.753
12045857	12044479	ALBERTA	New Well	Domestic	2021-03-12	2063195	52.4593	-112.901
12045302	12044144	ALBERTA	New Well	Domestic	2021-03-11	9641238	53.8095	-116.152
12045287	12044129	ALBERTA	New Well	Domestic	2021-03-10	1166331	53.7354	-114.165
12045291	12044133	ALBERTA	New Well	Domestic	2021-03-10	9681549	50.6472	-113.955
12045310	12044152	ALBERTA	New Well	Domestic	2021-03-09	9681555	50.8824	-114.551
12045663	12044285	ALBERTA	New Well	Domestic	2021-03-09	1717147	53.0044	-114.804
12045733	12044355	ALBERTA	New Well	Domestic	2021-03-09	2086355	52.3951	-114.418
12045716	12044338	ALBERTA	New Well	Domestic	2021-03-08	1611104	50.1697	-113.742
12045756	12044378	ALBERTA	New Well	Domestic	2021-03-08	2086359	51.7434	-114.8
12045238	12044080	ALBERTA	New Well	Domestic	2021-03-05	1270523	53.7143	-113.63
12045248	12044090	ALBERTA	New Well	Domestic	2021-03-05	1107650	53.6169	-115.551
12045714	12044336	ALBERTA	New Well	Domestic	2021-03-05	1611102	50.1705	-113.743
12045247	12044089	ALBERTA	New Well	Domestic	2021-03-04	1107649	53.6399	-116.33
12045286	12044128	ALBERTA	New Well	Domestic	2021-03-04	1250934	49.1555	-113.551
12045309	12044151	ALBERTA	New Well	Domestic	2021-03-04	9681554	50.8818	-114.552
12045324	12044166	ALBERTA	New Well	Domestic	2021-03-04	9951081	51.5477	-114.305
12045720	12044342	ALBERTA	New Well	Domestic	2021-03-04	1717153	53.3513	-113.987
12045624	12044259	ALBERTA	New Well	Domestic	2021-03-03	2089307	52.8383	-113.521
12045670	12044292	ALBERTA	New Well	Domestic	2021-03-03	1717150	53.8886	-112.948
12045755	12044377	ALBERTA	New Well	Domestic	2021-03-03	2086358	52.5447	-114.189
12046326	12044948	ALBERTA	New Well	Domestic	2021-03-03	1305847	50.8695	-113.442
12045290	12044132	ALBERTA	New Well	Domestic	2021-03-02	9681548	51.1082	-114.169
12045754	12044376	ALBERTA	New Well	Domestic	2021-03-02	2086357	52.2634	-114.165
12045753	12044375	ALBERTA	New Well	Domestic	2021-03-01	2086356	53.0926	-113.899
12045218	12044060	ALBERTA	New Well	Domestic	2021-02-26	1166329	53.6435	-114.71
12045289	12044131	ALBERTA	New Well	Domestic	2021-02-26	1023348	50.7184	-114.212
12045232	12044074	ALBERTA	New Well	Domestic	2021-02-25	1023345	50.7257	-114.216
12045334	12044176	ALBERTA	New Well	Domestic	2021-02-25	2089302	53.2806	-114.563
12045627	12044262	ALBERTA	New Well	Domestic	2021-02-25	2089308	52.7672	-113.437
12046498	12045120	ALBERTA	New Well	Domestic	2021-02-25	10096009	53.4713	-114.048
12045276	12044118	ALBERTA	New Well	Domestic	2021-02-24	1107651	53.6647	-116.004
12045811	12044433	ALBERTA	New Well	Domestic	2021-02-24	1107653	53.4383	-117.525
12046317	12044939	ALBERTA	New Well	Domestic	2021-02-24	1611106	50.1474	-113.742
12046499	12045121	ALBERTA	New Well	Domestic	2021-02-24	10096010	53.4841	-114.031
12045229	12044071	ALBERTA	New Well	Domestic	2021-02-23	1023343	50.8054	-114.331
12045244	12044086	ALBERTA	New Well	Domestic	2021-02-23	9836033	53.1529	-112.61
12045326	12044168	ALBERTA	New Well	Domestic	2021-02-22	2089296	53.1602	-115.043
12046318	12044940	ALBERTA	New Well	Domestic	2021-02-22	1611107	50.1465	-113.742
12046325	12044947	ALBERTA	New Well	Domestic	2021-02-22	1305846	50.938	-113.352
12045292	12044134	ALBERTA	New Well	Domestic	2021-02-20	9681550	49.9776	-113.954
12045194	12044036	ALBERTA	New Well	Domestic	2021-02-19	1717102	53.802	-114.45
12045268	12044110	ALBERTA	New Well	Domestic	2021-02-19	1023346	50.7984	-113.954
12045669	12044291	ALBERTA	New Well	Domestic	2021-02-18	1717149	53.5693	-114.952
12045285	12044127	ALBERTA	New Well	Domestic	2021-02-17	1717134	53.5688	-114.389
12045332	12044174	ALBERTA	New Well	Domestic	2021-02-17	2089300	52.9533	-114.774
12045938	12044560	ALBERTA	New Well	Domestic	2021-02-04	1717162	53.5508	-114.735
12045311	12044153	ALBERTA	New Well	Domestic	2021-02-03	1370659	53.482	-113.183
12045098	12043940	ALBERTA	New Well	Domestic	2021-01-31	1611088	50.1378	-113.741
12045856	12044478	ALBERTA	New Well	Domestic	2021-01-31	2063194	52.3098	-112.701
12045145	12043987	ALBERTA	New Well	Domestic	2021-01-28	9951078	50.9002	-114.405
12045658	12044280	ALBERTA	New Well	Domestic	2021-01-26	1717146	53.3801	-113.715
12045071	12043913	ALBERTA	New Well	Domestic	2021-01-22	1250932	49.5688	-114.055
12045073	12043915	ALBERTA	New Well	Domestic	2021-01-21	9906198	50.7793	-113.128
12045927	12044549	ALBERTA	New Well	Domestic	2021-01-21	1717158	53.4896	-114.031
12045195	12044037	ALBERTA	New Well	Domestic	2021-01-20	2097481	53.9318	-114.284
12045665	12044287	ALBERTA	New Well	Domestic	2021-01-20	1717148	52.9327	-114.956
12045031	12043873	ALBERTA	New Well	Domestic	2021-01-19	9626045	52.552	-113.936
12045131	12043973	ALBERTA	New Well	Domestic	2021-01-19	9951075	51.6754	-114.903
12046166	12044788	ALBERTA	New Well	Domestic	2021-01-19	1576759	53.0175	-114.143
12046172	12044794	ALBERTA	New Well	Domestic	2021-01-19	1576760	53.0161	-114.129
12045063	12043905	ALBERTA	New Well	Domestic	2021-01-18	1611086	50.5122	-113.874
12045069	12043911	ALBERTA	New Well	Domestic	2021-01-18	9681544	50.8681	-113.558
12045115	12043957	ALBERTA	New Well	Domestic	2021-01-16	1611101	50.5157	-113.414
12045023	12043865	ALBERTA	New Well	Domestic	2021-01-15	1166328	54.3366	-115.154
12045129	12043971	ALBERTA	New Well	Domestic	2021-01-15	1023337	50.661	-114.28
12045655	12044277	ALBERTA	New Well	Domestic	2021-01-13	1717145	53.737	-114.129
12045782	12044404	ALBERTA	New Well	Domestic	2021-01-13	1590271	52.4993	-116.099
12045095	12043937	ALBERTA	New Well	Domestic	2021-01-12	1030487	52.963	-114.782
12045696	12044318	ALBERTA	New Well	Domestic	2021-01-12	2097484	54.1006	-114.451
12046174	12044796	ALBERTA	New Well	Domestic	2021-01-12	1576761	53.0161	-114.131
12045044	12043886	ALBERTA	New Well	Domestic	2021-01-11	2089291	53.1001	-115.055
12044946	12043788	ALBERTA	New Well	Domestic	2021-01-07	1166327	53.7054	-114.511
12045338	12044180	ALBERTA	New Well	Domestic	2021-01-07	1717144	53.3855	-113.799
12045747	12044369	ALBERTA	New Well	Domestic	2021-01-07	1023353	50.7086	-113.826
12045175	12044017	ALBERTA	New Well	Domestic	2021-01-06	2089293	53.1041	-115.321
12044920	12043762	ALBERTA	New Well	Domestic	2021-01-05	1166326	53.7059	-114.514
12045113	12043955	ALBERTA	New Well	Domestic	2021-01-05	1611100	50.1662	-113.743
12044931	12043773	ALBERTA	New Well	Domestic	2021-01-04	1736076	52.3899	-114.197
12044925	12043767	ALBERTA	New Well	Domestic	2021-01-02	1736075	52.4879	-114.341
12044942	12043784	ALBERTA	New Well	Domestic	2020-12-31	9836031	53.1045	-112.755
12045001	12043843	ALBERTA	New Well	Domestic	2020-12-30	2089289	53.1455	-115.075
12044932	12043774	ALBERTA	New Well	Domestic	2020-12-23	1023320	50.8359	-114.484
12045097	12043939	ALBERTA	New Well	Domestic	2020-12-22	1611087	50.1652	-113.745
12044997	12043839	ALBERTA	New Well	Domestic	2020-12-21	2089287	53.0855	-114.828
12045685	12044307	ALBERTA	New Well	Domestic	2020-12-21	1717151	53.4795	-114.068
12045337	12044179	ALBERTA	New Well	Domestic	2020-12-18	1717143	53.6163	-114.212
12045854	12044476	ALBERTA	New Well	Domestic	2020-12-18	2063192	52.2286	-113.836
12044962	12043804	ALBERTA	New Well	Domestic	2020-12-17	9681541	50.9497	-114.673
12045253	12044095	ALBERTA	New Well	Domestic	2020-12-17	2086345	52.8881	-113.461
12044864	12043706	ALBERTA	New Well	Domestic	2020-12-16	2097476	53.9813	-114.773
12045252	12044094	ALBERTA	New Well	Domestic	2020-12-15	2086344	52.4799	-114.1
12044981	12043823	ALBERTA	New Well	Domestic	2020-12-14	9681542	50.9494	-114.673
12044901	12043743	ALBERTA	New Well	Domestic	2020-12-11	2097479	54.0677	-115.611
12044960	12043802	ALBERTA	New Well	Domestic	2020-12-11	9681540	50.9501	-114.674
12044795	12043637	ALBERTA	New Well	Domestic	2020-12-10	1166325	53.6687	-114.368
12044830	12043672	ALBERTA	New Well	Domestic	2020-12-09	1795503	53.5966	-112.986
12044752	12043594	ALBERTA	New Well	Domestic	2020-12-08	1107628	53.616	-115.551
12044899	12043741	ALBERTA	New Well	Domestic	2020-12-08	1611083	51.1339	-114.328
12045380	12044222	ALBERTA	New Well	Domestic	2020-12-08	1640594	53.5419	-114.446
12044889	12043731	ALBERTA	New Well	Domestic	2020-12-07	1305836	51.3624	-114.595
12044918	12043760	ALBERTA	New Well	Domestic	2020-12-07	1030486	53.0783	-113.399
12044724	12043566	ALBERTA	New Well	Domestic	2020-12-04	1166324	53.7182	-114.05
12044861	12043703	ALBERTA	New Well	Domestic	2020-12-04	1023315	50.858	-113.602
12044898	12043740	ALBERTA	New Well	Domestic	2020-12-04	1611082	51.1333	-114.33
12045123	12043965	ALBERTA	New Well	Domestic	2020-12-04	9676136	53.3759	-113.101
12044782	12043624	ALBERTA	New Well	Domestic	2020-12-03	9681532	50.4284	-113.959
12045336	12044178	ALBERTA	New Well	Domestic	2020-12-03	1717142	53.3601	-113.951
12044688	12043530	ALBERTA	New Well	Domestic	2020-12-01	1250926	49.1806	-113.479
12044708	12043550	ALBERTA	New Well	Domestic	2020-12-01	1166323	53.9274	-114.277
12044761	12043603	ALBERTA	New Well	Domestic	2020-12-01	9681530	50.7605	-113.988
12044762	12043604	ALBERTA	New Well	Domestic	2020-12-01	9681531	50.8205	-114.166
12045032	12043874	ALBERTA	New Well	Domestic	2020-12-01	1717067	53.619	-114.558
12044690	12043532	ALBERTA	New Well	Domestic	2020-11-30	2086332	52.5002	-116.09
12044704	12043546	ALBERTA	New Well	Domestic	2020-11-27	1166322	53.5244	-114.087
12045012	12043854	ALBERTA	New Well	Domestic	2020-11-27	9701143	52.9572	-114.346
12045026	12043868	ALBERTA	New Well	Domestic	2020-11-27	1717065	53.5046	-113.936
12044698	12043540	ALBERTA	New Well	Domestic	2020-11-26	1717058	53.4938	-114.153
12044884	12043726	ALBERTA	New Well	Domestic	2020-11-26	2097478	54.0529	-114.402
12044896	12043738	ALBERTA	New Well	Domestic	2020-11-26	1611081	51.1326	-114.329
12044961	12043803	ALBERTA	New Well	Domestic	2020-11-26	2089286	52.5273	-113.652
12045002	12043844	ALBERTA	New Well	Domestic	2020-11-26	2089290	52.6687	-113.791
12044663	12043505	ALBERTA	New Well	Domestic	2020-11-25	1166321	53.4508	-114.172
12044683	12043525	ALBERTA	New Well	Domestic	2020-11-25	2089278	52.6434	-113.549
12044787	12043629	ALBERTA	New Well	Domestic	2020-11-25	9681534	50.8633	-113.308
12044802	12043644	ALBERTA	New Well	Domestic	2020-11-25	2089283	52.7944	-114.438
12045134	12043976	ALBERTA	New Well	Domestic	2020-11-25	1717084	53.909	-113.359
12044647	12043489	ALBERTA	New Well	Domestic	2020-11-24	1025664	53.6241	-116.271
12044892	12043734	ALBERTA	New Well	Domestic	2020-11-24	1305838	50.8157	-113.422
12044671	12043513	ALBERTA	New Well	Domestic	2020-11-23	9626037	51.4959	-113.783
12045261	12044103	ALBERTA	New Well	Domestic	2020-11-23	2086351	51.14	-113.842
12044635	12043477	ALBERTA	New Well	Domestic	2020-11-20	1502664	52.8834	-110.275
12044686	12043528	ALBERTA	New Well	Domestic	2020-11-20	2089279	53.4256	-114.863
12045000	12043842	ALBERTA	New Well	Domestic	2020-11-20	2089288	52.7691	-113.637
12044642	12043484	ALBERTA	New Well	Domestic	2020-11-19	1611080	50.6862	-114.098
12045208	12044050	ALBERTA	New Well	Domestic	2020-11-19	1717109	53.4057	-114.227
12044783	12043625	ALBERTA	New Well	Domestic	2020-11-18	9681533	50.7483	-113.247
12045730	12044352	ALBERTA	New Well	Domestic	2020-11-18	1576743	53.0821	-114.133
12044653	12043495	ALBERTA	New Well	Domestic	2020-11-17	1201249	52.9298	-113.28
12044763	12043605	ALBERTA	New Well	Domestic	2020-11-17	1912547	54.9138	-112.326
12044595	12043437	ALBERTA	New Well	Domestic	2020-11-16	1166320	53.3838	-113.841
12045180	12044022	ALBERTA	New Well	Domestic	2020-11-16	2086335	52.2735	-115.043
12044710	12043552	ALBERTA	New Well	Domestic	2020-11-14	1912543	54.9514	-112.38
12044489	12043376	ALBERTA	New Well	Domestic	2020-11-12	1107626	53.618	-116.607
12044675	12043517	ALBERTA	New Well	Domestic	2020-11-12	9681529	50.6521	-113.559
12044883	12043725	ALBERTA	New Well	Domestic	2020-11-12	2097477	53.9797	-114.599
12045260	12044102	ALBERTA	New Well	Domestic	2020-11-11	2086350	53.2454	-114.359
12044475	12043362	ALBERTA	New Well	Domestic	2020-11-10	1502654	52.79	-110.557
12044487	12043374	ALBERTA	New Well	Domestic	2020-11-10	1166319	54.0293	-113.389
12045139	12043981	ALBERTA	New Well	Domestic	2020-11-10	1717089	53.3175	-114.126
12044641	12043483	ALBERTA	New Well	Domestic	2020-11-09	9951068	51.5506	-114.56
12044900	12043742	ALBERTA	New Well	Domestic	2020-11-09	9641235	54.0622	-115.633
12044966	12043808	ALBERTA	New Well	Domestic	2020-11-09	1717064	53.6088	-114.093
12045259	12044101	ALBERTA	New Well	Domestic	2020-11-09	2086349	52.005	-114.449
12045110	12043952	ALBERTA	New Well	Domestic	2020-11-07	1611098	50.7615	-113.899
12045122	12043964	ALBERTA	New Well	Domestic	2020-11-07	9676135	53.8206	-113.921
12044555	12043397	ALBERTA	New Well	Domestic	2020-11-06	1023275	51.2303	-114.481
12044746	12043588	ALBERTA	Deepened	Domestic	2020-11-06	1023257	50.8712	-114.122
12044818	12043660	ALBERTA	New Well	Domestic	2020-11-06	2097475	53.7692	-114.434
12045257	12044099	ALBERTA	New Well	Domestic	2020-11-06	2086348	51.971	-114.524
12045657	12044279	ALBERTA	New Well	Domestic	2020-11-06	1435470	51.992	-111.162
12044424	12043311	ALBERTA	New Well	Domestic	2020-11-05	1611079	50.6283	-113.827
12044450	12043337	ALBERTA	New Well	Domestic	2020-11-05	1490849	52.7033	-110.49
12045140	12043982	ALBERTA	New Well	Domestic	2020-11-05	1717090	53.8472	-114.248
12046208	12044830	ALBERTA	New Well	Domestic	2020-11-05	1380147	52.5737	-114.405
12044394	12043281	ALBERTA	New Well	Domestic	2020-11-04	1166318	53.8778	-113.341
12044405	12043292	ALBERTA	New Well	Domestic	2020-11-04	9676133	54.1656	-114.148
12044709	12043551	ALBERTA	New Well	Domestic	2020-11-04	1370658	53.9351	-113.15
12044823	12043665	ALBERTA	New Well	Domestic	2020-11-04	2086333	52.505	-113.934
12045126	12043968	ALBERTA	New Well	Domestic	2020-11-04	1717082	53.456	-114.156
12045379	12044221	ALBERTA	New Well	Domestic	2020-11-04	1640593	53.6485	-114.397
12044604	12043446	ALBERTA	New Well	Domestic	2020-11-03	2089273	52.8607	-113.573
12044665	12043507	ALBERTA	New Well	Domestic	2020-11-03	9686046	53.9472	-113.766
12045089	12043931	ALBERTA	New Well	Domestic	2020-11-03	9641237	53.6151	-116.375
12045187	12044029	ALBERTA	New Well	Domestic	2020-11-03	2086342	51.5149	-111.1
12044369	12043256	ALBERTA	New Well	Domestic	2020-11-02	1736074	52.8867	-114.414
12044498	12043385	ALBERTA	New Well	Domestic	2020-11-02	2089269	51.316	-114.457
12044674	12043516	ALBERTA	New Well	Domestic	2020-11-02	9681528	50.7185	-114.209
12044771	12043613	ALBERTA	New Well	Domestic	2020-11-02	1023294	50.7608	-114.305
12044406	12043293	ALBERTA	New Well	Domestic	2020-11-01	9676134	54.2702	-114.118
12044815	12043657	ALBERTA	New Well	Domestic	2020-11-01	2097474	53.8457	-114.868
12044346	12043233	ALBERTA	New Well	Domestic	2020-10-31	1107620	53.5727	-114.621
12044828	12043670	ALBERTA	New Well	Domestic	2020-10-31	9836029	53.3097	-112.722
12044348	12043235	ALBERTA	New Well	Domestic	2020-10-30	2079126	51.6781	-114.709
12044359	12043246	ALBERTA	New Well	Domestic	2020-10-30	1166316	53.5861	-113.964
12044483	12043370	ALBERTA	New Well	Domestic	2020-10-30	2063188	52.6889	-113.631
12044606	12043448	ALBERTA	New Well	Domestic	2020-10-30	2089275	52.8847	-113.429
12044672	12043514	ALBERTA	New Well	Domestic	2020-10-30	1717056	53.6109	-114.058
12044774	12043616	ALBERTA	New Well	Domestic	2020-10-30	1023297	51.3561	-114.581
12045037	12043879	ALBERTA	New Well	Domestic	2020-10-30	9916042	51.276	-114.411
12044607	12043449	ALBERTA	New Well	Domestic	2020-10-29	2089276	52.8398	-113.414
12044870	12043712	ALBERTA	New Well	Domestic	2020-10-29	1717061	53.2012	-114.578
12044332	12043219	ALBERTA	New Well	Domestic	2020-10-28	1736073	52.8656	-114.41
12044337	12043224	ALBERTA	New Well	Domestic	2020-10-28	9951062	51.7061	-114.537
12044340	12043227	ALBERTA	New Well	Domestic	2020-10-28	1166315	53.9428	-115.091
12045305	12044147	ALBERTA	New Well	Domestic	2020-10-28	1640592	53.882	-114.569
12045659	12044281	ALBERTA	New Well	Domestic	2020-10-28	1435471	52.7556	-111.71
12044336	12043223	ALBERTA	New Well	Domestic	2020-10-27	1201245	52.4054	-113
12044347	12043234	ALBERTA	New Well	Domestic	2020-10-27	2079125	51.753	-114.782
12045137	12043979	ALBERTA	New Well	Domestic	2020-10-27	1717087	53.6409	-113.979
12044329	12043216	ALBERTA	New Well	Domestic	2020-10-26	1166314	53.7388	-116.739
12044773	12043615	ALBERTA	New Well	Domestic	2020-10-26	1023296	50.6866	-114.162
12044814	12043656	ALBERTA	New Well	Domestic	2020-10-26	2097473	53.7319	-115.973
12045136	12043978	ALBERTA	New Well	Domestic	2020-10-26	1717086	53.5764	-114.132
12045256	12044098	ALBERTA	New Well	Domestic	2020-10-26	2086347	53.0726	-114.781
12044951	12043793	ALBERTA	New Well	Domestic	2020-10-23	1717063	53.6396	-114.656
12045185	12044027	ALBERTA	New Well	Domestic	2020-10-23	2086340	52.1355	-114.714
12044294	12043181	ALBERTA	New Well	Domestic	2020-10-22	1166313	53.6177	-115.771
12044813	12043655	ALBERTA	New Well	Domestic	2020-10-22	2097472	53.7319	-115.973
12045186	12044028	ALBERTA	New Well	Domestic	2020-10-22	2086341	52.6051	-114.059
12044597	12043439	ALBERTA	New Well	Domestic	2020-10-21	1023276	50.8614	-114.197
12045172	12044014	ALBERTA	New Well	Domestic	2020-10-21	2089292	52.599	-113.624
12045184	12044026	ALBERTA	New Well	Domestic	2020-10-21	2086339	52.2893	-114.52
12045304	12044146	ALBERTA	New Well	Domestic	2020-10-21	1640591	53.3933	-113.793
12044275	12043162	ALBERTA	New Well	Domestic	2020-10-20	1166312	53.7319	-114.375
12044700	12043542	ALBERTA	New Well	Domestic	2020-10-20	1717059	53.5455	-114.137
12045087	12043929	ALBERTA	New Well	Domestic	2020-10-20	9641236	53.5626	-116.111
12045209	12044051	ALBERTA	New Well	Domestic	2020-10-20	1717110	54.2949	-111.85
12044259	12043146	ALBERTA	New Well	Domestic	2020-10-19	1166311	53.6677	-114.878
12044333	12043220	ALBERTA	New Well	Domestic	2020-10-19	2086323	52.3869	-114.384
12044341	12043228	ALBERTA	New Well	Domestic	2020-10-19	2086325	52.4406	-114.62
12044670	12043512	ALBERTA	New Well	Domestic	2020-10-19	9681527	50.6437	-113.903
12045303	12044145	ALBERTA	New Well	Domestic	2020-10-19	1640590	53.3731	-113.836
12046207	12044829	ALBERTA	New Well	Domestic	2020-10-19	1380146	52.4378	-113.647
12044403	12043290	ALBERTA	New Well	Domestic	2020-10-18	9676131	53.2989	-112.786
12044950	12043792	ALBERTA	New Well	Domestic	2020-10-17	1717062	53.5627	-114.33
12045006	12043848	ALBERTA	New Well	Domestic	2020-10-17	1640580	53.719	-114.149
12044832	12043674	ALBERTA	Deepened	Domestic	2020-10-16	407473	53.0542	-114.008
12045042	12043884	ALBERTA	New Well	Domestic	2020-10-16	1717069	53.6729	-113.71
12044217	12043104	ALBERTA	New Well	Domestic	2020-10-15	1736071	52.3923	-114.2
12044236	12043123	ALBERTA	New Well	Domestic	2020-10-15	9906188	50.9211	-113.543
12044264	12043151	ALBERTA	New Well	Domestic	2020-10-15	1250925	49.4143	-114.001
12044435	12043322	ALBERTA	New Well	Domestic	2020-10-15	9681524	50.1878	-113.739
12044467	12043354	ALBERTA	New Well	Domestic	2020-10-15	2089266	52.4438	-114.001
12044602	12043444	ALBERTA	New Well	Domestic	2020-10-15	9641222	54.1109	-115.706
12044644	12043486	ALBERTA	New Well	Domestic	2020-10-15	1430223	52.4877	-114.771
12045119	12043961	ALBERTA	New Well	Domestic	2020-10-15	1640589	53.7314	-114.411
12045183	12044025	ALBERTA	New Well	Domestic	2020-10-15	2086338	51.832	-114.524
12045233	12044075	ALBERTA	New Well	Domestic	2020-10-15	9491230	54.8965	-117.364
12045662	12044284	ALBERTA	New Well	Domestic	2020-10-15	1435472	52.762	-110.597
12044182	12043069	ALBERTA	New Well	Domestic	2020-10-14	1166310	53.7728	-114.352
12044262	12043149	ALBERTA	New Well	Domestic	2020-10-14	1250924	49.4143	-114.005
12044395	12043282	ALBERTA	New Well	Domestic	2020-10-14	2086327	52.3318	-114.145
12044433	12043320	ALBERTA	New Well	Domestic	2020-10-14	9681522	50.1434	-113.739
12044608	12043450	ALBERTA	New Well	Domestic	2020-10-14	2089277	52.9278	-113.44
12044714	12043556	ALBERTA	New Well	Domestic	2020-10-14	2097471	54.3149	-114.429
12045121	12043963	ALBERTA	New Well	Domestic	2020-10-14	9701144	53.2219	-114.011
12045127	12043969	ALBERTA	New Well	Domestic	2020-10-14	1717083	53.4023	-113.7
12045182	12044024	ALBERTA	New Well	Domestic	2020-10-14	2086337	52.2633	-114.597
12044215	12043102	ALBERTA	New Well	Domestic	2020-10-13	1736070	52.5393	-114.693
12044269	12043156	ALBERTA	New Well	Domestic	2020-10-13	9516262	56.0908	-118.085
12044386	12043273	ALBERTA	New Well	Domestic	2020-10-13	1107621	53.556	-116.801
12044605	12043447	ALBERTA	New Well	Domestic	2020-10-13	2089274	52.8902	-113.465
12045111	12043953	ALBERTA	New Well	Domestic	2020-10-13	1611099	50.5786	-113.927
12045181	12044023	ALBERTA	New Well	Domestic	2020-10-13	2086336	52.3531	-114.105
12045207	12044049	ALBERTA	New Well	Domestic	2020-10-13	1717108	53.5142	-114.246
12044753	12043595	ALBERTA	New Well	Domestic	2020-10-12	1430239	52.1872	-114.697
12044404	12043291	ALBERTA	New Well	Domestic	2020-10-11	9676132	53.801	-113.897
12044206	12043093	ALBERTA	New Well	Domestic	2020-10-10	9486372	55.2138	-117.935
12044138	12043025	ALBERTA	New Well	Domestic	2020-10-09	1889543	54.5812	-112.881
12044171	12043058	ALBERTA	New Well	Domestic	2020-10-09	1166309	53.4765	-115.057
12044238	12043125	ALBERTA	New Well	Domestic	2020-10-09	9516259	58.1263	-116.439
12044482	12043369	ALBERTA	New Well	Domestic	2020-10-09	2063187	52.5984	-113.578
12044775	12043617	ALBERTA	New Well	Domestic	2020-10-09	1023298	50.7385	-114.196
12044776	12043618	ALBERTA	New Well	Domestic	2020-10-09	1023299	50.8286	-113.984
12045142	12043984	ALBERTA	New Well	Domestic	2020-10-09	1717092	53.6361	-113.717
12044173	12043060	ALBERTA	New Well	Domestic	2020-10-08	1611077	50.7734	-113.943
12044399	12043286	ALBERTA	New Well	Domestic	2020-10-08	2086329	51.8052	-114.595
12044122	12043009	ALBERTA	New Well	Domestic	2020-10-07	1166305	53.6245	-115.186
12044129	12043016	ALBERTA	New Well	Domestic	2020-10-07	1166308	53.6269	-115.184
12044170	12043057	ALBERTA	New Well	Domestic	2020-10-07	9906186	50.9536	-113.399
12044172	12043059	ALBERTA	New Well	Domestic	2020-10-07	1736069	52.4157	-113.79
12044303	12043190	ALBERTA	New Well	Domestic	2020-10-07	1795493	53.4948	-113.294
12044317	12043204	ALBERTA	New Well	Domestic	2020-10-07	1490848	53.3159	-111.365
12044319	12043206	ALBERTA	New Well	Domestic	2020-10-07	9951060	51.6788	-114.14
12044397	12043284	ALBERTA	New Well	Domestic	2020-10-07	2086328	51.2387	-114.665
12044402	12043289	ALBERTA	New Well	Domestic	2020-10-07	9676130	54.7168	-112.612
12044739	12043581	ALBERTA	New Well	Domestic	2020-10-07	1023282	50.9459	-114.619
12044886	12043728	ALBERTA	New Well	Domestic	2020-10-07	1305833	51.0471	-113.678
12046563	12045185	ALBERTA	New Well	Domestic	2020-10-07	1320251	53.2123	-113.729
12044121	12043008	ALBERTA	New Well	Domestic	2020-10-06	1166304	53.4197	-114.107
12044414	12043301	ALBERTA	New Well	Domestic	2020-10-06	9641221	53.6296	-116.424
12044749	12043591	ALBERTA	New Well	Domestic	2020-10-06	1430238	52.0336	-115.131
12044903	12043745	ALBERTA	New Well	Domestic	2020-10-06	1611084	50.6295	-114.165
12045138	12043980	ALBERTA	New Well	Domestic	2020-10-06	1717088	53.6034	-114.798
12045381	12044223	ALBERTA	New Well	Domestic	2020-10-06	1640595	53.5897	-114.156
12045718	12044340	ALBERTA	New Well	Domestic	2020-10-06	1590270	52.6059	-114.068
12044097	12042984	ALBERTA	New Well	Domestic	2020-10-05	2086319	51.9617	-114.642
12044401	12043288	ALBERTA	New Well	Domestic	2020-10-05	9676129	53.7121	-113.443
12044464	12043351	ALBERTA	New Well	Domestic	2020-10-05	2089264	52.2805	-114.788
12044465	12043352	ALBERTA	New Well	Domestic	2020-10-05	2089265	52.6686	-113.34
12044614	12043456	ALBERTA	New Well	Domestic	2020-10-05	9701142	53.0186	-113.722
12045040	12043882	ALBERTA	New Well	Domestic	2020-10-05	1611085	50.5865	-113.928
12045078	12043920	ALBERTA	New Well	Domestic	2020-10-05	1717073	53.718	-113.894
12044210	12043097	ALBERTA	New Well	Domestic	2020-10-04	9486374	55.3791	-118.256
12044092	12042979	ALBERTA	New Well	Domestic	2020-10-02	1370656	53.2928	-112.927
12044400	12043287	ALBERTA	New Well	Domestic	2020-10-02	2086330	52.606	-114.059
12044681	12043523	ALBERTA	New Well	Domestic	2020-10-02	2097469	54.1591	-114.189
12044777	12043619	ALBERTA	New Well	Domestic	2020-10-02	1023300	50.6337	-113.821
12045135	12043977	ALBERTA	New Well	Domestic	2020-10-02	1717085	53.8471	-116.04
12045335	12044177	ALBERTA	New Well	Domestic	2020-10-02	1717141	53.6064	-114.797
12045703	12044325	ALBERTA	New Well	Domestic	2020-10-02	10046003	53.397	-114.28
12044100	12042987	ALBERTA	New Well	Domestic	2020-10-01	2086320	52.3732	-114.602
12044324	12043211	ALBERTA	New Well	Domestic	2020-10-01	1717053	53.6283	-114.878
12044640	12043482	ALBERTA	New Well	Domestic	2020-10-01	2097466	53.9766	-114.296
12044062	12042949	ALBERTA	New Well	Domestic	2020-09-30	1166303	53.531	-114.219
12044211	12043098	ALBERTA	New Well	Domestic	2020-09-30	2086321	51.7602	-114.8
12043308	12042202	ALBERTA	New Well	Domestic	2020-09-29	1270513	53.5622	-114.081
12044052	12042939	ALBERTA	New Well	Domestic	2020-09-29	1250921	49.0083	-113.055
12044078	12042965	ALBERTA	New Well	Domestic	2020-09-29	1305831	51.265	-113.697
12044502	12043389	ALBERTA	New Well	Domestic	2020-09-29	1023273	50.7435	-114.296
12045141	12043983	ALBERTA	New Well	Domestic	2020-09-29	1717091	53.7361	-113.937
12044022	12042909	ALBERTA	New Well	Domestic	2020-09-28	2091880	54.4416	-110.48
12044085	12042972	ALBERTA	New Well	Domestic	2020-09-28	9681507	50.7021	-114.356
12044149	12043036	ALBERTA	New Well	Domestic	2020-09-28	9681517	50.7556	-114.438
12044251	12043138	ALBERTA	New Well	Domestic	2020-09-28	1023270	50.9235	-113.868
12044451	12043338	ALBERTA	New Well	Domestic	2020-09-28	2097462	53.7313	-114.124
12045084	12043926	ALBERTA	New Well	Domestic	2020-09-28	1717079	53.595	-114.092
12045108	12043950	ALBERTA	New Well	Domestic	2020-09-28	1611096	51.0755	-113.868
12045694	12044316	ALBERTA	New Well	Domestic	2020-09-28	9701145	52.9786	-113.437
12044702	12043544	ALBERTA	New Well	Domestic	2020-09-26	2097470	54.0753	-114.573
12045664	12044286	ALBERTA	New Well	Domestic	2020-09-26	1435473	52.3629	-110.271
12044499	12043386	ALBERTA	New Well	Domestic	2020-09-25	2089270	52.8404	-113.429
12045082	12043924	ALBERTA	New Well	Domestic	2020-09-25	1717077	53.5861	-114.352
12044096	12042983	ALBERTA	New Well	Domestic	2020-09-24	2086318	52.3499	-114.056
12044163	12043050	ALBERTA	New Well	Domestic	2020-09-24	1717047	53.6698	-114.38
12044169	12043056	ALBERTA	New Well	Domestic	2020-09-24	9906185	50.8685	-113.715
12044263	12043150	ALBERTA	New Well	Domestic	2020-09-24	9626036	52.2229	-114.218
12044354	12043241	ALBERTA	New Well	Domestic	2020-09-24	9681521	50.8905	-114.255
12045080	12043922	ALBERTA	New Well	Domestic	2020-09-24	1717075	53.4254	-113.916
12045382	12044224	ALBERTA	New Well	Domestic	2020-09-24	1640596	53.881	-113.245
12043993	12042880	ALBERTA	New Well	Domestic	2020-09-23	1201239	52.608	-113.321
12044019	12042906	ALBERTA	New Well	Domestic	2020-09-23	1889541	53.9205	-113.173
12044033	12042920	ALBERTA	New Well	Domestic	2020-09-23	2086312	52.1295	-113.875
12044130	12043017	ALBERTA	New Well	Domestic	2020-09-23	9916038	52.4557	-113.972
12044353	12043240	ALBERTA	New Well	Domestic	2020-09-23	9681520	50.8863	-114.252
12045083	12043925	ALBERTA	New Well	Domestic	2020-09-23	1717078	53.3833	-113.785
12044047	12042934	ALBERTA	New Well	Domestic	2020-09-22	1166301	53.0418	-113.934
12044165	12043052	ALBERTA	New Well	Domestic	2020-09-22	1717049	53.5485	-114.111
12044393	12043280	ALBERTA	New Well	Domestic	2020-09-22	2086326	53.2031	-113.807
12043987	12042874	ALBERTA	New Well	Domestic	2020-09-21	1201238	52.666	-114.103
12044119	12043006	ALBERTA	New Well	Domestic	2020-09-21	2089250	53.5406	-114.759
12044352	12043239	ALBERTA	New Well	Domestic	2020-09-21	9681519	50.889	-114.251
12044176	12043063	ALBERTA	New Well	Domestic	2020-09-20	9546410	51.1949	-114.378
12045101	12043943	ALBERTA	New Well	Domestic	2020-09-19	1611091	50.686	-114.087
12044167	12043054	ALBERTA	New Well	Domestic	2020-09-18	1717050	53.4231	-114.175
12043955	12042842	ALBERTA	New Well	Domestic	2020-09-17	1201236	52.883	-112.762
12043980	12042867	ALBERTA	New Well	Domestic	2020-09-17	9686043	54.6208	-113.541
12044035	12042922	ALBERTA	New Well	Domestic	2020-09-17	2086313	51.9885	-114.895
12044104	12042991	ALBERTA	New Well	Domestic	2020-09-17	9681510	51.4665	-114.021
12044267	12043154	ALBERTA	New Well	Domestic	2020-09-17	2089255	53.0069	-113.939
12044272	12043159	ALBERTA	New Well	Domestic	2020-09-17	9701136	52.9844	-113.73
12045085	12043927	ALBERTA	New Well	Domestic	2020-09-17	1717080	53.578	-114.096
12043949	12042836	ALBERTA	New Well	Domestic	2020-09-16	1025663	53.6435	-116.381
12043978	12042865	ALBERTA	New Well	Domestic	2020-09-16	1166298	53.6511	-114.673
12044036	12042923	ALBERTA	New Well	Domestic	2020-09-16	2086314	53.1171	-113.979
12044132	12043019	ALBERTA	New Well	Domestic	2020-09-16	2089253	53.1041	-114.895
12044480	12043367	ALBERTA	New Well	Domestic	2020-09-16	2063185	51.924	-110.996
12045077	12043919	ALBERTA	New Well	Domestic	2020-09-16	1717072	53.7304	-114.347
12043947	12042834	ALBERTA	New Well	Domestic	2020-09-15	9626033	52.1943	-114.834
12043974	12042861	ALBERTA	New Well	Domestic	2020-09-15	1250920	49.5532	-114.342
12044038	12042925	ALBERTA	New Well	Domestic	2020-09-15	2086315	52.4607	-113.947
12044266	12043153	ALBERTA	New Well	Domestic	2020-09-15	2089254	52.852	-113.537
12044456	12043343	ALBERTA	New Well	Domestic	2020-09-15	2089261	53.2356	-114.797
12044661	12043503	ALBERTA	New Well	Domestic	2020-09-15	2097468	54.1172	-114.732
12045100	12043942	ALBERTA	New Well	Domestic	2020-09-15	1611090	51.0079	-113.759
12046209	12044831	ALBERTA	New Well	Domestic	2020-09-15	1380148	52.19	-114.005
12043922	12042809	ALBERTA	New Well	Domestic	2020-09-14	1630314	55.069	-114.068
12043951	12042838	ALBERTA	New Well	Domestic	2020-09-14	2086309	51.9887	-114.693
12043956	12042843	ALBERTA	New Well	Domestic	2020-09-14	9906180	50.8222	-112.683
12044087	12042974	ALBERTA	New Well	Domestic	2020-09-14	9681509	50.4418	-113.84
12044479	12043366	ALBERTA	New Well	Domestic	2020-09-14	2063184	52.4332	-112.711
12044500	12043387	ALBERTA	New Well	Domestic	2020-09-14	2089271	52.8713	-113.455
12046580	12045202	ALBERTA	New Well	Domestic	2020-09-14	1320252	53.3029	-113.435
12043933	12042820	ALBERTA	New Well	Domestic	2020-09-13	1422183	53.7671	-111.934
12045099	12043941	ALBERTA	New Well	Domestic	2020-09-12	1611089	49.5966	-113.32
12045234	12044076	ALBERTA	New Well	Domestic	2020-09-12	9491231	55.0032	-117.344
12043927	12042814	ALBERTA	New Well	Domestic	2020-09-11	1201235	53	-112.664
12044021	12042908	ALBERTA	New Well	Domestic	2020-09-11	1889542	54.7617	-113.553
12044168	12043055	ALBERTA	New Well	Domestic	2020-09-11	1717051	53.5469	-114.446
12044847	12043689	ALBERTA	New Well	Domestic	2020-09-11	1576727	52.8937	-114.051
12043886	12042773	ALBERTA	New Well	Domestic	2020-09-10	1166297	53.7127	-114.049
12044423	12043310	ALBERTA	New Well	Domestic	2020-09-10	9701141	53.0122	-114.116
12045081	12043923	ALBERTA	New Well	Domestic	2020-09-10	1717076	53.6331	-113.984
12045727	12044349	ALBERTA	New Well	Domestic	2020-09-10	1576741	53.0767	-114.09
12043885	12042772	ALBERTA	New Well	Domestic	2020-09-09	1107608	53.6098	-116.485
12043893	12042780	ALBERTA	New Well	Domestic	2020-09-09	1201234	52.6586	-112.958
12043975	12042862	ALBERTA	Deepened	Domestic	2020-09-09	439267	52.7089	-114.117
12043982	12042869	ALBERTA	New Well	Domestic	2020-09-09	9681506	50.8037	-113.839
12044135	12043022	ALBERTA	New Well	Domestic	2020-09-09	2097461	54.0661	-115.142
12044201	12043088	ALBERTA	New Well	Domestic	2020-09-09	1912536	54.3829	-113.338
12045086	12043928	ALBERTA	New Well	Domestic	2020-09-09	1717081	53.4937	-113.944
12044412	12043299	ALBERTA	New Well	Domestic	2020-09-08	9641220	53.7526	-115.981
12045117	12043959	ALBERTA	New Well	Domestic	2020-09-06	1640587	53.4996	-114.275
12043582	12042476	ALBERTA	New Well	Domestic	2020-09-04	1370654	53.233	-112.967
12043882	12042769	ALBERTA	New Well	Domestic	2020-09-04	9721000	49.9347	-110.562
12043884	12042771	ALBERTA	New Well	Domestic	2020-09-04	1166296	53.5204	-114.13
12043997	12042884	ALBERTA	New Well	Domestic	2020-09-04	1611072	50.8127	-114.069
12044631	12043473	ALBERTA	New Well	Domestic	2020-09-04	2029881	52.6825	-111.353
12043918	12042805	ALBERTA	New Well	Domestic	2020-09-03	2086308	52.8475	-113.574
12044125	12043012	ALBERTA	New Well	Domestic	2020-09-03	1717034	53.5618	-115.062
12044678	12043520	ALBERTA	New Well	Domestic	2020-09-03	2086331	52.8475	-113.574
12044911	12043753	ALBERTA	New Well	Domestic	2020-09-03	9916041	51.5852	-114.12
12043854	12042741	ALBERTA	New Well	Domestic	2020-09-02	1370655	53.4025	-113.269
12043877	12042764	ALBERTA	New Well	Domestic	2020-09-02	1201233	52.872	-113.023
12043917	12042804	ALBERTA	New Well	Domestic	2020-09-02	2086307	52.1242	-114.578
12044162	12043049	ALBERTA	New Well	Domestic	2020-09-02	1717046	53.7026	-115.154
12044421	12043308	ALBERTA	New Well	Domestic	2020-09-02	9701140	53.4269	-113.133
12043773	12042667	ALBERTA	New Well	Domestic	2020-09-01	1166295	53.6298	-114.036
12043916	12042803	ALBERTA	New Well	Domestic	2020-09-01	2086306	52.6066	-114.066
12044020	12042907	ALBERTA	New Well	Domestic	2020-09-01	9951058	51.4255	-114.545
12043915	12042802	ALBERTA	New Well	Domestic	2020-08-31	2086305	51.858	-114.431
12044161	12043048	ALBERTA	New Well	Domestic	2020-08-31	1717045	53.7128	-114.092
12044372	12043259	ALBERTA	New Well	Domestic	2020-08-31	1640576	53.8687	-113.523
12043767	12042661	ALBERTA	New Well	Domestic	2020-08-29	2079123	52.1222	-114.5
12045680	12044302	ALBERTA	New Well	Domestic	2020-08-29	10046002	53.6097	-114.493
12043850	12042737	ALBERTA	New Well	Domestic	2020-08-28	1736067	52.9889	-115.006
12043851	12042738	ALBERTA	New Well	Domestic	2020-08-28	2086295	51.7862	-114.617
12043928	12042815	ALBERTA	New Well	Domestic	2020-08-28	9681503	50.7464	-113.523
12044493	12043380	ALBERTA	New Well	Domestic	2020-08-28	1502658	53.3082	-110.188
12043746	12042640	ALBERTA	New Well	Domestic	2020-08-27	1201231	52.524	-112.834
12043848	12042735	ALBERTA	New Well	Domestic	2020-08-27	1736066	52.6086	-114.061
12044114	12043001	ALBERTA	New Well	Domestic	2020-08-27	2097460	54.4137	-114.45
12044131	12043018	ALBERTA	New Well	Domestic	2020-08-27	2089252	53.0829	-114.882
12044158	12043045	ALBERTA	New Well	Domestic	2020-08-27	1717042	53.5953	-114.12
12044468	12043355	ALBERTA	New Well	Domestic	2020-08-27	2089267	52.8403	-113.485
12044148	12043035	ALBERTA	New Well	Domestic	2020-08-26	9681516	50.5129	-113.845
12044185	12043072	ALBERTA	New Well	Domestic	2020-08-26	1320248	53.3369	-113.164
12044410	12043297	ALBERTA	New Well	Domestic	2020-08-26	1795495	53.3541	-112.832
12043847	12042734	ALBERTA	New Well	Domestic	2020-08-25	1736065	52.4364	-114.6
12044000	12042887	ALBERTA	New Well	Domestic	2020-08-25	2089248	52.5336	-113.348
12044469	12043356	ALBERTA	New Well	Domestic	2020-08-25	2089268	52.9286	-114.703
12045033	12043875	ALBERTA	New Well	Domestic	2020-08-25	1717068	53.3948	-114.154
12043734	12042628	ALBERTA	New Well	Domestic	2020-08-24	1490843	53.4591	-110.646
12043735	12042629	ALBERTA	New Well	Domestic	2020-08-24	1736064	52.697	-114.2
12043840	12042727	ALBERTA	New Well	Domestic	2020-08-24	9951057	51.5822	-114.516
12044144	12043031	ALBERTA	New Well	Domestic	2020-08-24	9681512	49.1026	-113.656
12044268	12043155	ALBERTA	New Well	Domestic	2020-08-24	2089256	52.9307	-114.685
12043758	12042652	ALBERTA	New Well	Domestic	2020-08-22	1611071	51.2955	-113.919
12044603	12043445	ALBERTA	New Well	Domestic	2020-08-22	9641223	54.0082	-115.435
12043698	12042592	ALBERTA	New Well	Domestic	2020-08-21	1025662	53.616	-116.308
12044288	12043175	ALBERTA	New Well	Domestic	2020-08-21	1576679	53.0498	-113.974
12044419	12043306	ALBERTA	New Well	Domestic	2020-08-21	9701139	52.9617	-113.516
12044967	12043809	ALBERTA	New Well	Domestic	2020-08-21	1502669	53.0042	-114.756
12045114	12043956	ALBERTA	New Well	Domestic	2020-08-21	1640586	53.5972	-112.988
12043688	12042582	ALBERTA	New Well	Domestic	2020-08-20	1201229	52.9327	-112.53
12043699	12042593	ALBERTA	New Well	Domestic	2020-08-20	9906179	51.2851	-112.699
12043704	12042598	ALBERTA	New Well	Domestic	2020-08-19	1250918	49.6347	-113.66
12043708	12042602	ALBERTA	New Well	Domestic	2020-08-19	1490841	53.3077	-110.617
12044304	12043191	ALBERTA	New Well	Domestic	2020-08-19	1576686	52.9643	-114.03
12043682	12042576	ALBERTA	New Well	Domestic	2020-08-18	1889533	54.1295	-113.524
12043775	12042669	ALBERTA	New Well	Domestic	2020-08-18	9516255	56.0761	-117.805
12043914	12042801	ALBERTA	New Well	Domestic	2020-08-18	2086304	52.9529	-114.778
12044067	12042954	ALBERTA	New Well	Domestic	2020-08-18	1717033	53.5213	-113.822
12044270	12043157	ALBERTA	New Well	Domestic	2020-08-18	9516263	56.2293	-117.841
12046371	12044993	ALBERTA	New Well	Domestic	2020-08-18	1502697	53.3655	-110.224
12043856	12042743	ALBERTA	New Well	Domestic	2020-08-17	2086297	52.9604	-114.653
12044120	12043007	ALBERTA	New Well	Domestic	2020-08-17	1023269	49.6983	-113.454
12044126	12043013	ALBERTA	New Well	Domestic	2020-08-17	2089251	53.1352	-115.045
12044234	12043121	ALBERTA	New Well	Domestic	2020-08-17	9641218	53.5749	-116.357
12044748	12043590	ALBERTA	New Well	Domestic	2020-08-16	1430237	52.2573	-114.928
12043753	12042647	ALBERTA	New Well	Domestic	2020-08-15	9681496	50.6973	-114.004
12043646	12042540	ALBERTA	New Well	Domestic	2020-08-14	1889532	54.1441	-113.152
12043662	12042556	ALBERTA	New Well	Domestic	2020-08-14	1107601	53.7505	-116.01
12043676	12042570	ALBERTA	New Well	Domestic	2020-08-14	1736063	52.8523	-114.897
12043759	12042653	ALBERTA	New Well	Domestic	2020-08-14	9681497	50.6971	-114.004
12043776	12042670	ALBERTA	New Well	Domestic	2020-08-14	9516256	56.302	-117.393
12043968	12042855	ALBERTA	New Well	Domestic	2020-08-14	9916036	51.0773	-114.805
12043657	12042551	ALBERTA	New Well	Domestic	2020-08-13	9906178	51.2718	-113.593
12043762	12042656	ALBERTA	New Well	Domestic	2020-08-13	9681498	50.6972	-114.007
12043777	12042671	ALBERTA	New Well	Domestic	2020-08-13	9516257	56.0834	-117.597
12043627	12042521	ALBERTA	New Well	Domestic	2020-08-12	1736062	52.4531	-114.315
12043846	12042733	ALBERTA	New Well	Domestic	2020-08-12	2086294	51.0792	-113.775
12043852	12042739	ALBERTA	New Well	Domestic	2020-08-12	2086296	51.0529	-113.795
12043879	12042766	ALBERTA	New Well	Domestic	2020-08-12	9516258	56.4109	-118.851
12043976	12042863	ALBERTA	New Well	Domestic	2020-08-12	2089245	52.7282	-113.809
12044006	12042893	ALBERTA	New Well	Domestic	2020-08-12	1305827	51.0749	-113.449
12044741	12043583	ALBERTA	New Well	Domestic	2020-08-12	1430236	52.2569	-114.928
12045653	12044275	ALBERTA	New Well	Domestic	2020-08-12	10046001	53.3854	-113.863
12043749	12042643	ALBERTA	New Well	Domestic	2020-08-11	2097456	53.9252	-115.317
12043838	12042725	ALBERTA	New Well	Domestic	2020-08-11	9681499	50.8797	-114.549
12043902	12042789	ALBERTA	New Well	Domestic	2020-08-11	9686042	53.9801	-114.606
12044159	12043046	ALBERTA	New Well	Domestic	2020-08-11	1717043	53.4461	-113.809
12043619	12042513	ALBERTA	New Well	Domestic	2020-08-10	9641213	53.6162	-116.515
12043703	12042597	ALBERTA	New Well	Domestic	2020-08-10	9626026	52.2703	-114.931
12043899	12042786	ALBERTA	New Well	Domestic	2020-08-10	2097591	51.1208	-114.308
12043913	12042800	ALBERTA	New Well	Domestic	2020-08-10	2086303	51.1337	-114.337
12044113	12043000	ALBERTA	New Well	Domestic	2020-08-10	2097459	54.1566	-114.649
12045112	12043954	ALBERTA	New Well	Domestic	2020-08-10	1640585	53.633	-113.019
12043945	12042832	ALBERTA	New Well	Domestic	2020-08-09	2097594	51.1182	-114.305
12043628	12042522	ALBERTA	New Well	Domestic	2020-08-07	1270517	54.6411	-113.823
12043834	12042721	ALBERTA	New Well	Domestic	2020-08-07	9641216	53.8405	-116.14
12043912	12042799	ALBERTA	New Well	Domestic	2020-08-07	2086302	50.9605	-113.353
12043581	12042475	ALBERTA	New Well	Domestic	2020-08-06	1736061	52.501	-113.913
12043595	12042489	ALBERTA	New Well	Domestic	2020-08-06	9626025	52.2688	-113.711
12043615	12042509	ALBERTA	New Well	Domestic	2020-08-06	1889531	54.1758	-113.877
12043641	12042535	ALBERTA	New Well	Domestic	2020-08-06	1250917	49.4437	-113.88
12043833	12042720	ALBERTA	New Well	Domestic	2020-08-06	9641215	53.8414	-116.134
12043898	12042785	ALBERTA	New Well	Domestic	2020-08-06	2097590	51.12	-114.309
12043989	12042876	ALBERTA	New Well	Domestic	2020-08-06	2089247	52.5608	-113.409
12044007	12042894	ALBERTA	New Well	Domestic	2020-08-06	1305828	50.8649	-112.893
12044619	12043461	ALBERTA	New Well	Domestic	2020-08-06	9491229	56.2909	-117.376
12044824	12043666	ALBERTA	New Well	Domestic	2020-08-06	1515164	53.1516	-112.416
12043701	12042595	ALBERTA	New Well	Domestic	2020-08-05	2089240	53.7548	-117.09
12043862	12042749	ALBERTA	New Well	Domestic	2020-08-05	2086301	52.2986	-114.203
12043965	12042852	ALBERTA	New Well	Domestic	2020-08-05	1717031	53.0977	-113.853
12044417	12043304	ALBERTA	New Well	Domestic	2020-08-05	9701137	52.995	-114.071
12043579	12042473	ALBERTA	New Well	Domestic	2020-08-04	9486364	55.1586	-117.363
12043612	12042506	ALBERTA	New Well	Domestic	2020-08-04	1201225	52.6512	-113.339
12043900	12042787	ALBERTA	New Well	Domestic	2020-08-04	2097592	51.1202	-114.308
12043897	12042784	ALBERTA	New Well	Domestic	2020-08-03	2097589	51.1197	-114.309
12043943	12042830	ALBERTA	New Well	Domestic	2020-08-02	2097593	51.1197	-114.307
12043896	12042783	ALBERTA	New Well	Domestic	2020-08-01	2097588	51.1184	-114.309
12043605	12042499	ALBERTA	New Well	Domestic	2020-07-31	2079122	51.9979	-114.391
12043650	12042544	ALBERTA	New Well	Domestic	2020-07-31	2086286	51.9012	-113.947
12043895	12042782	ALBERTA	New Well	Domestic	2020-07-31	2097587	51.1181	-114.31
12043618	12042512	ALBERTA	New Well	Domestic	2020-07-30	9641212	53.6031	-116.187
12043655	12042549	ALBERTA	New Well	Domestic	2020-07-30	2086291	52.1887	-114.786
12043823	12042710	ALBERTA	New Well	Domestic	2020-07-30	1717029	53.5359	-113.681
12043575	12042469	ALBERTA	New Well	Domestic	2020-07-29	1250916	49.02	-113.547
12043598	12042492	ALBERTA	New Well	Domestic	2020-07-29	1201224	53.2366	-112.939
12043654	12042548	ALBERTA	New Well	Domestic	2020-07-29	2086290	52.6694	-114.447
12043712	12042606	ALBERTA	New Well	Domestic	2020-07-29	2089241	53.0738	-114.081
12043946	12042833	ALBERTA	New Well	Domestic	2020-07-29	2097595	51.1182	-114.306
12045010	12043852	ALBERTA	New Well	Domestic	2020-07-29	1640584	53.5167	-115.056
12045072	12043914	ALBERTA	New Well	Domestic	2020-07-29	1717071	54.0054	-112.948
12043534	12042428	ALBERTA	New Well	Domestic	2020-07-28	1166294	53.4185	-113.755
12043589	12042483	ALBERTA	New Well	Domestic	2020-07-28	9486365	55.3726	-118.55
12043653	12042547	ALBERTA	New Well	Domestic	2020-07-28	2086289	52.3859	-114.537
12044143	12043030	ALBERTA	New Well	Domestic	2020-07-28	9681511	50.7766	-114.102
12043664	12042558	ALBERTA	New Well	Domestic	2020-07-27	9681493	50.9946	-113.748
12043761	12042655	ALBERTA	New Well	Domestic	2020-07-27	2086292	52.384	-114.597
12043561	12042455	ALBERTA	New Well	Domestic	2020-07-26	1201222	51.8981	-114.823
12043590	12042484	ALBERTA	New Well	Domestic	2020-07-25	9486366	55.4456	-118.847
12043548	12042442	ALBERTA	New Well	Domestic	2020-07-24	1250915	49.1354	-113.79
12043539	12042433	ALBERTA	New Well	Domestic	2020-07-23	9906177	50.8328	-112.898
12043757	12042651	ALBERTA	New Well	Domestic	2020-07-23	1030479	53.0829	-113.463
12043525	12042419	ALBERTA	New Well	Domestic	2020-07-22	1370653	53.3283	-113.17
12043617	12042511	ALBERTA	New Well	Domestic	2020-07-22	9641211	53.7165	-116.116
12043651	12042545	ALBERTA	New Well	Domestic	2020-07-22	2086287	53.005	-114.801
12043652	12042546	ALBERTA	New Well	Domestic	2020-07-22	2086288	53.0059	-114.802
12043715	12042609	ALBERTA	New Well	Domestic	2020-07-22	1502650	52.3859	-110.391
12043811	12042698	ALBERTA	New Well	Domestic	2020-07-22	1023258	50.768	-113.95
12043822	12042709	ALBERTA	New Well	Domestic	2020-07-21	1717028	53.4825	-114.253
12043825	12042712	ALBERTA	New Well	Domestic	2020-07-21	1023262	50.9103	-114.538
12043860	12042747	ALBERTA	New Well	Domestic	2020-07-21	2086300	53.0054	-114.802
12044310	12043197	ALBERTA	New Well	Domestic	2020-07-21	1576691	53.2904	-114.415
12045009	12043851	ALBERTA	New Well	Domestic	2020-07-21	1640583	53.5337	-114.649
12043558	12042452	ALBERTA	New Well	Domestic	2020-07-20	2089238	52.9461	-114.797
12043859	12042746	ALBERTA	New Well	Domestic	2020-07-20	2086299	51.8283	-114.358
12044261	12043148	ALBERTA	New Well	Domestic	2020-07-19	9626035	52.0214	-114.371
12043497	12042391	ALBERTA	New Well	Domestic	2020-07-17	1736059	51.9855	-114.474
12043518	12042412	ALBERTA	New Well	Domestic	2020-07-17	1166292	53.4826	-114.759
12043472	12042366	ALBERTA	New Well	Domestic	2020-07-16	1889526	54.6235	-112.734
12043821	12042708	ALBERTA	New Well	Domestic	2020-07-16	1717027	54.5976	-112.694
12044066	12042953	ALBERTA	New Well	Domestic	2020-07-16	1912526	54.9585	-112.368
12043469	12042363	ALBERTA	New Well	Domestic	2020-07-15	1736058	52.602	-114.314
12043496	12042390	ALBERTA	New Well	Domestic	2020-07-15	1422176	54.6268	-110.169
12043559	12042453	ALBERTA	New Well	Domestic	2020-07-15	2089239	52.7699	-114.529
12043609	12042503	ALBERTA	New Well	Domestic	2020-07-14	1270516	53.6369	-114.05
12043796	12042683	ALBERTA	New Well	Domestic	2020-07-14	1795487	53.4502	-113.174
12044646	12043488	ALBERTA	New Well	Domestic	2020-07-14	1717055	53.7785	-114.346
12043464	12042358	ALBERTA	New Well	Domestic	2020-07-13	1166290	53.1184	-113.88
12043805	12042692	ALBERTA	New Well	Domestic	2020-07-13	1023257	50.8712	-114.122
12043820	12042707	ALBERTA	New Well	Domestic	2020-07-13	1717026	53.5799	-114.765
12046217	12044839	ALBERTA	New Well	Domestic	2020-07-13	1380152	52.7777	-113.706
12043835	12042722	ALBERTA	New Well	Domestic	2020-07-12	9641217	53.4374	-117.524
12043471	12042365	ALBERTA	New Well	Domestic	2020-07-11	1502645	53.3967	-111.408
12043451	12042345	ALBERTA	New Well	Domestic	2020-07-10	9626023	52.5089	-113.467
12043491	12042385	ALBERTA	New Well	Domestic	2020-07-10	1250912	49.4327	-114.04
12043648	12042542	ALBERTA	New Well	Domestic	2020-07-10	2086284	50.8663	-114.525
12043819	12042706	ALBERTA	New Well	Domestic	2020-07-10	1717025	53.4592	-114.275
12044485	12043372	ALBERTA	New Well	Domestic	2020-07-10	2063190	52.3752	-113.249
12043555	12042449	ALBERTA	New Well	Domestic	2020-07-09	9701134	53.0746	-114.239
12043562	12042456	ALBERTA	New Well	Domestic	2020-07-09	9701135	52.9699	-114.024
12043576	12042470	ALBERTA	New Well	Domestic	2020-07-09	9641209	53.5344	-116.767
12043866	12042753	ALBERTA	New Well	Domestic	2020-07-09	1075377	52.4463	-112.922
12044738	12043580	ALBERTA	New Well	Domestic	2020-07-09	1430235	52.2737	-115.172
12043817	12042704	ALBERTA	New Well	Domestic	2020-07-08	1717023	53.5834	-114.093
12043507	12042401	ALBERTA	New Well	Domestic	2020-07-07	2089233	53.2887	-115.049
12043510	12042404	ALBERTA	New Well	Domestic	2020-07-07	2089234	52.6057	-114.071
12045677	12044299	ALBERTA	New Well	Domestic	2020-07-07	1435477	52.6766	-111.36
12044156	12043043	ALBERTA	New Well	Domestic	2020-07-06	1717040	53.5392	-113.867
12044155	12043042	ALBERTA	New Well	Domestic	2020-07-04	1717039	53.6803	-114.342
12044377	12043264	ALBERTA	New Well	Domestic	2020-07-04	1640579	53.7305	-114.149
12043808	12042695	ALBERTA	New Well	Domestic	2020-07-02	1717020	53.6693	-114.382
12043813	12042700	ALBERTA	New Well	Domestic	2020-07-02	1717022	53.7038	-114.501
12044737	12043579	ALBERTA	New Well	Domestic	2020-07-02	1430234	52.142	-114.735
12043880	12042767	ALBERTA	New Well	Domestic	2020-07-01	1075378	52.4667	-112.82
12044154	12043041	ALBERTA	New Well	Domestic	2020-07-01	1717038	53.7038	-114.501
12043810	12042697	ALBERTA	New Well	Domestic	2020-06-30	1717021	53.3829	-113.829
12043881	12042768	ALBERTA	New Well	Domestic	2020-06-30	1075379	52.4549	-112.871
12043414	12042308	ALBERTA	New Well	Domestic	2020-06-29	1166288	53.6591	-114.141
12043649	12042543	ALBERTA	New Well	Domestic	2020-06-29	2086285	52.9539	-114.8
12043807	12042694	ALBERTA	New Well	Domestic	2020-06-29	1717019	53.7167	-114.051
12044295	12043182	ALBERTA	New Well	Domestic	2020-06-27	9676127	53.7593	-113.649
12043395	12042289	ALBERTA	New Well	Domestic	2020-06-26	1490838	53.4102	-110.057
12043413	12042307	ALBERTA	New Well	Domestic	2020-06-26	1166287	53.5983	-114.272
12043486	12042380	ALBERTA	New Well	Domestic	2020-06-26	1305821	51.1694	-112.635
12043800	12042687	ALBERTA	New Well	Domestic	2020-06-26	1023256	50.3798	-113.098
12044152	12043039	ALBERTA	New Well	Domestic	2020-06-26	1717036	53.5906	-114.295
12044153	12043040	ALBERTA	New Well	Domestic	2020-06-26	1717037	53.5902	-114.296
12043351	12042245	ALBERTA	New Well	Domestic	2020-06-25	1889523	54.7325	-113.537
12043638	12042532	ALBERTA	New Well	Domestic	2020-06-25	9916030	51.7645	-113.867
12043806	12042693	ALBERTA	New Well	Domestic	2020-06-25	1717018	54.0423	-114.997
12045008	12043850	ALBERTA	New Well	Domestic	2020-06-25	1640582	53.6999	-114.267
12046206	12044828	ALBERTA	New Well	Domestic	2020-06-25	1380145	52.1508	-114.211
12043405	12042299	ALBERTA	New Well	Domestic	2020-06-24	9701131	53.0066	-114.105
12043536	12042430	ALBERTA	New Well	Domestic	2020-06-24	2086281	52.9778	-114.776
12043614	12042508	ALBERTA	New Well	Domestic	2020-06-24	2097453	53.9324	-114.281
12043857	12042744	ALBERTA	New Well	Domestic	2020-06-24	2086298	53.0045	-114.805
12044736	12043578	ALBERTA	New Well	Domestic	2020-06-24	1430233	52.0352	-114.717
12045650	12044272	ALBERTA	New Well	Domestic	2020-06-24	1435468	52.955	-112.256
12043384	12042278	ALBERTA	New Well	Domestic	2020-06-23	1220477	53.7434	-116.113
12043408	12042302	ALBERTA	New Well	Domestic	2020-06-23	9951053	51.2463	-114.462
12043409	12042303	ALBERTA	New Well	Domestic	2020-06-23	9951054	51.2471	-114.462
12043422	12042316	ALBERTA	New Well	Domestic	2020-06-23	1422173	54.2613	-110.848
12043490	12042384	ALBERTA	New Well	Domestic	2020-06-23	1305823	50.9944	-113.762
12044677	12043519	ALBERTA	New Well	Domestic	2020-06-23	1717057	53.5907	-114.228
12046210	12044832	ALBERTA	New Well	Domestic	2020-06-23	1380149	52.0253	-113.681
12043415	12042309	ALBERTA	New Well	Domestic	2020-06-22	1422171	53.8429	-111.586
12043444	12042338	ALBERTA	New Well	Domestic	2020-06-22	9546403	50.5139	-114.222
12043537	12042431	ALBERTA	New Well	Domestic	2020-06-22	2086282	53.0052	-114.8
12043578	12042472	ALBERTA	New Well	Domestic	2020-06-22	9641210	53.7987	-116.217
12043647	12042541	ALBERTA	New Well	Domestic	2020-06-22	2086283	53.0054	-114.804
12043812	12042699	ALBERTA	New Well	Domestic	2020-06-22	1023259	50.7843	-114.024
12044183	12043070	ALBERTA	New Well	Domestic	2020-06-22	1320246	53.0472	-113.929
12043319	12042213	ALBERTA	New Well	Domestic	2020-06-20	1107595	53.7507	-115.702
12043443	12042337	ALBERTA	New Well	Domestic	2020-06-20	9546402	50.5139	-114.222
12043583	12042477	ALBERTA	New Well	Domestic	2020-06-20	1023241	51.4128	-114.558
12043339	12042233	ALBERTA	New Well	Domestic	2020-06-19	9906172	51.0967	-112.961
12043429	12042323	ALBERTA	New Well	Domestic	2020-06-19	2091875	54.5055	-110.583
12043440	12042334	ALBERTA	New Well	Domestic	2020-06-19	1030477	52.983	-114.777
12043535	12042429	ALBERTA	New Well	Domestic	2020-06-19	2086280	52.4988	-116.083
12044289	12043176	ALBERTA	New Well	Domestic	2020-06-19	1576680	53.0476	-114.043
12044311	12043198	ALBERTA	New Well	Domestic	2020-06-19	1576692	53.0162	-114.141
12044418	12043305	ALBERTA	New Well	Domestic	2020-06-19	9701138	52.8941	-114.051
12043328	12042222	ALBERTA	New Well	Domestic	2020-06-18	9641208	53.5925	-116.458
12043340	12042234	ALBERTA	New Well	Domestic	2020-06-18	1201218	52.4579	-113.914
12043343	12042237	ALBERTA	New Well	Domestic	2020-06-17	2089228	52.6284	-114.012
12043368	12042262	ALBERTA	New Well	Domestic	2020-06-17	2097451	54.0077	-114.49
12044281	12043168	ALBERTA	New Well	Domestic	2020-06-17	2066242	51.2752	-114.537
12043335	12042229	ALBERTA	New Well	Domestic	2020-06-16	9951052	51.3826	-114.672
12043358	12042252	ALBERTA	New Well	Domestic	2020-06-16	1250911	49.6081	-114.015
12043365	12042259	ALBERTA	New Well	Domestic	2020-06-16	2086274	52.2567	-114.55
12043373	12042267	ALBERTA	New Well	Domestic	2020-06-16	9681488	50.6677	-114.109
12043419	12042313	ALBERTA	New Well	Domestic	2020-06-16	2089229	52.3782	-114.493
12044361	12043248	ALBERTA	New Well	Domestic	2020-06-13	1576700	52.9156	-114.035
12043291	12042185	ALBERTA	New Well	Domestic	2020-06-12	1889522	54.5492	-113.053
12043306	12042200	ALBERTA	New Well	Domestic	2020-06-12	9641207	53.617	-116.501
12043804	12042691	ALBERTA	New Well	Domestic	2020-06-12	1717017	53.6057	-115.4
12045079	12043921	ALBERTA	New Well	Domestic	2020-06-12	1717074	53.4689	-114.937
12043290	12042184	ALBERTA	New Well	Domestic	2020-06-11	1889521	54.2207	-113.499
12043294	12042188	ALBERTA	New Well	Domestic	2020-06-11	9486363	55.1695	-118.643
12043366	12042260	ALBERTA	New Well	Domestic	2020-06-11	2086275	52.6047	-114.411
12044735	12043577	ALBERTA	New Well	Domestic	2020-06-11	1430232	52.1121	-114.217
12043283	12042177	ALBERTA	New Well	Domestic	2020-06-10	1166286	53.6253	-114.014
12043325	12042219	ALBERTA	New Well	Domestic	2020-06-10	9681486	50.8691	-114.121
12043337	12042231	ALBERTA	New Well	Domestic	2020-06-10	1201217	53.0102	-112.734
12043369	12042263	ALBERTA	New Well	Domestic	2020-06-10	2086276	51.8421	-114.495
12043403	12042297	ALBERTA	New Well	Domestic	2020-06-10	1736056	52.6063	-114.058
12043420	12042314	ALBERTA	New Well	Domestic	2020-06-10	2089230	52.5178	-113.429
12043661	12042555	ALBERTA	New Well	Domestic	2020-06-10	2063182	52.4046	-113.889
12043802	12042689	ALBERTA	New Well	Domestic	2020-06-10	1717015	53.7	-114.497
12043372	12042266	ALBERTA	New Well	Domestic	2020-06-09	2086279	52.9312	-114.961
12043279	12042173	ALBERTA	New Well	Domestic	2020-06-08	1166285	53.5074	-114.236
12043798	12042685	ALBERTA	New Well	Domestic	2020-06-08	1717013	53.5524	-114.215
12044734	12043576	ALBERTA	New Well	Domestic	2020-06-08	1430231	52.3466	-114.818
12043309	12042203	ALBERTA	New Well	Domestic	2020-06-05	1611065	51.2013	-114.421
12043371	12042265	ALBERTA	New Well	Domestic	2020-06-05	2086278	51.9594	-114.03
12044733	12043575	ALBERTA	New Well	Domestic	2020-06-05	1430230	52.5225	-114.931
12043269	12042163	ALBERTA	New Well	Domestic	2020-06-04	9731085	49.7396	-112.992
12043370	12042264	ALBERTA	New Well	Domestic	2020-06-04	2086277	51.1516	-114.272
12043435	12042329	ALBERTA	New Well	Domestic	2020-06-04	9681492	50.3956	-113.569
12043794	12042681	ALBERTA	New Well	Domestic	2020-06-04	1717012	53.7273	-114.122
12044147	12043034	ALBERTA	New Well	Domestic	2020-06-04	9681515	50.5209	-113.973
12045667	12044289	ALBERTA	New Well	Domestic	2020-06-04	1435475	52.7037	-111.602
12043189	12042083	ALBERTA	New Well	Domestic	2020-06-03	1270512	53.5743	-113.907
12043553	12042447	ALBERTA	New Well	Domestic	2020-06-03	9701133	53.0923	-114.56
12044727	12043569	ALBERTA	New Well	Domestic	2020-06-03	1430228	52.3208	-114.995
12043250	12042144	ALBERTA	New Well	Domestic	2020-06-02	1422170	53.8503	-111.549
12043342	12042236	ALBERTA	New Well	Domestic	2020-06-02	9611022	49.9815	-110.754
12043432	12042326	ALBERTA	New Well	Domestic	2020-06-02	9681491	50.3958	-113.567
12043436	12042330	ALBERTA	New Well	Domestic	2020-06-02	1320244	53.203	-112.819
12045003	12043845	ALBERTA	New Well	Domestic	2020-06-02	1795506	53.4185	-113.13
12043247	12042141	ALBERTA	New Well	Domestic	2020-06-01	1889520	53.9838	-113.197
12043248	12042142	ALBERTA	New Well	Domestic	2020-05-30	1422168	53.8487	-111.574
12043424	12042318	ALBERTA	New Well	Domestic	2020-05-30	9676125	53.6305	-113.716
12043227	12042121	ALBERTA	New Well	Domestic	2020-05-29	1490834	53.7486	-110.03
12043241	12042135	ALBERTA	New Well	Domestic	2020-05-28	1166284	53.7303	-114.224
12043287	12042181	ALBERTA	New Well	Domestic	2020-05-28	9681483	50.5868	-113.858
12043305	12042199	ALBERTA	New Well	Domestic	2020-05-28	9641206	55.1193	-117.66
12043484	12042378	ALBERTA	New Well	Domestic	2020-05-28	1305819	50.9467	-113.264
12044726	12043568	ALBERTA	New Well	Domestic	2020-05-28	1430227	52.2259	-114.967
12043277	12042171	ALBERTA	New Well	Domestic	2020-05-27	1736052	52.6069	-114.26
12043362	12042256	ALBERTA	New Well	Domestic	2020-05-27	2086271	51.8541	-114.65
12043855	12042742	ALBERTA	New Well	Domestic	2020-05-26	1075371	52.4683	-112.806
12044150	12043037	ALBERTA	New Well	Domestic	2020-05-26	1717035	54.1543	-113.749
12045262	12044104	ALBERTA	New Well	Domestic	2020-05-26	2086352	53.2136	-114.415
12043262	12042156	ALBERTA	New Well	Domestic	2020-05-25	9681482	50.5469	-113.876
12043280	12042174	ALBERTA	New Well	Domestic	2020-05-25	1716997	53.7228	-114
12043198	12042092	ALBERTA	New Well	Domestic	2020-05-21	1166283	53.6023	-113.602
12043257	12042151	ALBERTA	New Well	Domestic	2020-05-21	2089224	53.2311	-114.828
12043205	12042099	ALBERTA	New Well	Domestic	2020-05-20	1250908	49.5431	-114.264
12043259	12042153	ALBERTA	New Well	Domestic	2020-05-20	9951050	51.4433	-114.144
12043363	12042257	ALBERTA	New Well	Domestic	2020-05-20	2086272	51.8703	-114.265
12043199	12042093	ALBERTA	New Well	Domestic	2020-05-19	1736051	53.385	-112.674
12043364	12042258	ALBERTA	New Well	Domestic	2020-05-19	2086273	52.0029	-114.649
12043792	12042679	ALBERTA	New Well	Domestic	2020-05-19	1717011	54.0511	-113.953
12043237	12042131	ALBERTA	New Well	Domestic	2020-05-16	1422163	53.8374	-111.557
12043271	12042165	ALBERTA	New Well	Domestic	2020-05-15	9836025	53.5422	-112.055
12043185	12042079	ALBERTA	New Well	Domestic	2020-05-14	9951049	51.6183	-114.746
12043300	12042194	ALBERTA	New Well	Domestic	2020-05-14	1716999	53.3153	-113.946
12043816	12042703	ALBERTA	New Well	Domestic	2020-05-14	1023261	51.0392	-113.793
12043930	12042817	ALBERTA	New Well	Domestic	2020-05-14	1795488	53.8524	-115.965
12043167	12042061	ALBERTA	New Well	Domestic	2020-05-13	1166282	53.6457	-113.738
12043191	12042085	ALBERTA	New Well	Domestic	2020-05-13	2097449	54.1433	-113.6
12043276	12042170	ALBERTA	New Well	Domestic	2020-05-13	1716996	54.151	-113.727
12043658	12042552	ALBERTA	New Well	Domestic	2020-05-13	2063180	52.3253	-112.896
12043183	12042077	ALBERTA	New Well	Domestic	2020-05-12	2089221	53.1005	-115.313
12043203	12042097	ALBERTA	New Well	Domestic	2020-05-12	9906168	50.7788	-113.075
12043204	12042098	ALBERTA	New Well	Domestic	2020-05-12	9906169	50.781	-113.075
12043233	12042127	ALBERTA	New Well	Domestic	2020-05-12	1305818	51.1549	-113.289
12043234	12042128	ALBERTA	New Well	Domestic	2020-05-12	9701129	52.962	-113.695
12043252	12042146	ALBERTA	New Well	Domestic	2020-05-12	2089222	52.4413	-113.967
12043354	12042248	ALBERTA	New Well	Domestic	2020-05-12	2086269	52.3881	-114.095
12043423	12042317	ALBERTA	New Well	Domestic	2020-05-11	9676124	53.3353	-113.17
12043505	12042399	ALBERTA	New Well	Domestic	2020-05-11	1640573	53.6198	-114.024
12043163	12042057	ALBERTA	New Well	Domestic	2020-05-08	1166281	53.7343	-114.172
12043180	12042074	ALBERTA	New Well	Domestic	2020-05-08	9681474	50.6366	-112.938
12043207	12042101	ALBERTA	New Well	Domestic	2020-05-08	9611021	49.932	-111.314
12043394	12042288	ALBERTA	New Well	Domestic	2020-05-07	2091869	54.2277	-110.754
12043149	12042043	ALBERTA	New Well	Domestic	2020-05-06	2097447	54.2469	-114.375
12043155	12042049	ALBERTA	New Well	Domestic	2020-05-06	1250907	49.7915	-113.93
12043311	12042205	ALBERTA	New Well	Domestic	2020-05-05	9681485	50.4727	-113.94
12043442	12042336	ALBERTA	New Well	Domestic	2020-05-05	9546401	50.515	-114.222
12046216	12044838	ALBERTA	New Well	Domestic	2020-05-05	1380151	52.4845	-113.76
12043441	12042335	ALBERTA	New Well	Domestic	2020-05-04	9546400	50.5157	-114.222
12043150	12042044	ALBERTA	New Well	Domestic	2020-05-02	2097448	54.3201	-114.42
12044732	12043574	ALBERTA	New Well	Domestic	2020-05-02	1430229	52.3588	-114.641
12043134	12042028	ALBERTA	New Well	Domestic	2020-05-01	9641205	53.6568	-116.044
12043181	12042075	ALBERTA	New Well	Domestic	2020-04-30	1630310	54.4372	-113.773
12043219	12042113	ALBERTA	New Well	Domestic	2020-04-30	9701128	52.9562	-114.069
12043162	12042056	ALBERTA	New Well	Domestic	2020-04-29	1166280	53.4243	-113.872
12043123	12042017	ALBERTA	New Well	Domestic	2020-04-28	1736050	52.7162	-114.339
12043353	12042247	ALBERTA	New Well	Domestic	2020-04-27	2086268	52.3618	-114.001
12043431	12042325	ALBERTA	New Well	Domestic	2020-04-27	1320243	53.2661	-113.633
12043467	12042361	ALBERTA	New Well	Domestic	2020-04-27	1023238	50.6472	-114.026
12043154	12042048	ALBERTA	New Well	Domestic	2020-04-24	9681473	50.5305	-113.031
12043437	12042331	ALBERTA	New Well	Domestic	2020-04-23	9546398	50.5164	-114.228
12043136	12042030	ALBERTA	New Well	Domestic	2020-04-22	1023225	50.787	-113.86
12043322	12042216	ALBERTA	New Well	Domestic	2020-04-22	9546389	50.5135	-114.226
12043434	12042328	ALBERTA	New Well	Domestic	2020-04-22	9546397	50.5164	-114.228
12043210	12042104	ALBERTA	New Well	Domestic	2020-04-21	1879726	50.8598	-111.608
12043504	12042398	ALBERTA	New Well	Domestic	2020-04-21	1640572	53.6839	-113.977
12043588	12042482	ALBERTA	New Well	Domestic	2020-04-20	1023246	52.2418	-114.241
12043153	12042047	ALBERTA	New Well	Domestic	2020-04-17	1640571	53.3931	-113.74
12043376	12042270	ALBERTA	New Well	Domestic	2020-04-15	9546392	50.5151	-114.228
12043379	12042273	ALBERTA	New Well	Domestic	2020-04-14	9546395	50.5155	-114.229
12043378	12042272	ALBERTA	New Well	Domestic	2020-04-13	9546394	50.5155	-114.229
12043152	12042046	ALBERTA	New Well	Domestic	2020-04-09	1640570	53.5493	-114.164
12043159	12042053	ALBERTA	New Well	Domestic	2020-04-09	1716995	53.4645	-114.101
12043106	12042000	ALBERTA	New Well	Domestic	2020-04-08	9906164	51.0388	-112.748
12043125	12042019	ALBERTA	New Well	Domestic	2020-04-08	1166279	53.9396	-114.278
12043232	12042126	ALBERTA	New Well	Domestic	2020-04-08	1305817	50.9891	-113.426
12043355	12042249	ALBERTA	New Well	Domestic	2020-04-08	2086270	50.8531	-114.15
12043375	12042269	ALBERTA	New Well	Domestic	2020-04-08	9546391	50.5146	-114.228
12043061	12041955	ALBERTA	New Well	Domestic	2020-04-07	1736047	52.5526	-114.281
12043102	12041996	ALBERTA	New Well	Domestic	2020-04-07	9641203	53.6167	-116.441
12043158	12042052	ALBERTA	New Well	Domestic	2020-04-07	1716994	53.278	-114.829
12043157	12042051	ALBERTA	New Well	Domestic	2020-04-06	1716993	53.6159	-115.007
12043377	12042271	ALBERTA	New Well	Domestic	2020-04-06	9546393	50.5155	-114.228
12043169	12042063	ALBERTA	New Well	Domestic	2020-04-03	2086267	53.0909	-113.886
12043323	12042217	ALBERTA	New Well	Domestic	2020-04-03	9546390	50.5135	-114.226
12043059	12041953	ALBERTA	New Well	Domestic	2020-04-01	1736048	52.3566	-114.111
12043051	12041945	ALBERTA	New Well	Domestic	2020-03-30	1270511	53.5436	-114.056
12043072	12041966	ALBERTA	New Well	Domestic	2020-03-30	1716990	53.8363	-114.248
12043026	12041920	ALBERTA	New Well	Domestic	2020-03-27	1370652	53.359	-112.732
12046143	12044765	ALBERTA	New Well	Domestic	2020-03-27	1576749	53.0792	-114.106
12044362	12043249	ALBERTA	New Well	Domestic	2020-03-26	1576701	52.9793	-114.042
12043281	12042175	ALBERTA	New Well	Domestic	2020-03-25	1716998	53.3856	-113.796
12043438	12042332	ALBERTA	New Well	Domestic	2020-03-24	9546399	50.5157	-114.228
12043022	12041916	ALBERTA	New Well	Domestic	2020-03-23	1025659	53.5983	-116.37
12043056	12041950	ALBERTA	New Well	Domestic	2020-03-18	1716989	53.6473	-114.492
12043133	12042027	ALBERTA	New Well	Domestic	2020-03-18	9641204	53.5796	-116.078
12042996	12041890	ALBERTA	New Well	Domestic	2020-03-16	1166274	53.1063	-113.906
12043036	12041930	ALBERTA	New Well	Domestic	2020-03-16	1716986	53.4841	-113.882
12043071	12041965	ALBERTA	New Well	Domestic	2020-03-12	9826407	52.0185	-114.794
12043074	12041968	ALBERTA	New Well	Domestic	2020-03-12	1201214	52.253	-112.598
12043000	12041894	ALBERTA	New Well	Domestic	2020-03-11	1250906	49.4377	-114.091
12043050	12041944	ALBERTA	New Well	Domestic	2020-03-11	1716987	53.816	-113.369
12043073	12041967	ALBERTA	New Well	Domestic	2020-03-11	9826408	52.0179	-114.79
12043107	12042001	ALBERTA	New Well	Domestic	2020-03-11	1590242	52.3339	-114.074
12045007	12043849	ALBERTA	New Well	Domestic	2020-03-11	1640581	53.4139	-114.2
12043035	12041929	ALBERTA	New Well	Domestic	2020-03-10	1716985	53.0771	-114.527
12043430	12042324	ALBERTA	New Well	Domestic	2020-03-10	9546396	50.5162	-114.229
12043070	12041964	ALBERTA	New Well	Domestic	2020-03-06	9826406	50.8912	-114.192
12043055	12041949	ALBERTA	New Well	Domestic	2020-03-04	2089217	52.1735	-113.968
12042986	12041880	ALBERTA	New Well	Domestic	2020-03-03	1166271	53.6213	-113.972
12043034	12041928	ALBERTA	New Well	Domestic	2020-03-03	1716984	53.569	-114.948
12042911	12041805	ALBERTA	New Well	Domestic	2020-02-28	9731080	49.2281	-113.295
12043033	12041927	ALBERTA	New Well	Domestic	2020-02-27	1716983	53.6727	-113.716
12042939	12041833	ALBERTA	New Well	Domestic	2020-02-26	2089214	53.7135	-114.861
12043032	12041926	ALBERTA	New Well	Domestic	2020-02-26	1716982	53.3109	-114.45
12043101	12041995	ALBERTA	New Well	Domestic	2020-02-26	9641202	53.6167	-116.445
12043044	12041938	ALBERTA	New Well	Domestic	2020-02-25	9681469	50.6984	-114.198
12043130	12042024	ALBERTA	New Well	Domestic	2020-02-22	1023221	51.0126	-114.31
12043025	12041919	ALBERTA	New Well	Domestic	2020-02-21	9641199	53.7386	-116.047
12045212	12044054	ALBERTA	New Well	Domestic	2020-02-21	1717113	53.4198	-113.818
12042924	12041818	ALBERTA	New Well	Domestic	2020-02-20	1716974	53.3581	-114.007
12042888	12041782	ALBERTA	New Well	Domestic	2020-02-14	1250903	49.4057	-114.247
12043028	12041922	ALBERTA	New Well	Domestic	2020-02-13	1716978	53.4764	-114.079
12039649	12038577	ALBERTA	New Well	Domestic	2020-02-12	1250860	49.6109	-113.472
12042883	12041777	ALBERTA	New Well	Domestic	2020-02-12	1736046	52.3376	-114.078
12043079	12041973	ALBERTA	New Well	Domestic	2020-02-11	9826409	52.6131	-114.316
12042833	12041727	ALBERTA	New Well	Domestic	2020-02-07	1795476	53.4274	-113.22
12042855	12041749	ALBERTA	New Well	Domestic	2020-02-06	9681466	50.6062	-112.985
12043052	12041946	ALBERTA	New Well	Domestic	2020-02-05	1716988	53.5753	-113.711
12043031	12041925	ALBERTA	New Well	Domestic	2020-02-04	1716981	53.7017	-114.505
12043831	12042718	ALBERTA	New Well	Domestic	2020-01-31	1023267	50.8202	-113.971
12043029	12041923	ALBERTA	New Well	Domestic	2020-01-30	1716979	53.5249	-114.158
12043115	12042009	ALBERTA	New Well	Domestic	2020-01-30	9681471	49.9067	-113.802
12043508	12042402	ALBERTA	New Well	Domestic	2020-01-27	1640574	53.7827	-114.127
12042769	12041663	ALBERTA	New Well	Domestic	2020-01-24	1250898	49.5634	-114.368
12042758	12041652	ALBERTA	New Well	Domestic	2020-01-23	2086253	52.7744	-114.269
12042798	12041692	ALBERTA	New Well	Domestic	2020-01-22	2089207	52.239	-113.551
12042775	12041669	ALBERTA	New Well	Domestic	2020-01-21	1716967	53.6692	-114.364
12042900	12041794	ALBERTA	New Well	Domestic	2020-01-20	2089208	52.6609	-113.46
12045255	12044097	ALBERTA	New Well	Domestic	2020-01-19	2086346	52.9318	-114.952
12042720	12041614	ALBERTA	New Well	Domestic	2020-01-08	1640569	53.5126	-114.741
12042795	12041689	ALBERTA	New Well	Domestic	2020-01-08	1023208	50.7201	-113.89
12043080	12041974	ALBERTA	New Well	Domestic	2020-01-08	9826410	52.1138	-113.992
12042735	12041629	ALBERTA	New Well	Domestic	2020-01-06	2089205	52.99	-114.792
12042988	12041882	ALBERTA	New Well	Domestic	2020-01-02	1716975	54.7482	-113.542
12042734	12041628	ALBERTA	New Well	Domestic	2019-12-30	1502642	53.2329	-110.861
12042793	12041687	ALBERTA	New Well	Domestic	2019-12-29	2066238	50.9125	-114.494
12042551	12041445	ALBERTA	New Well	Domestic	2019-12-28	1640566	53.3882	-113.794
12042719	12041613	ALBERTA	New Well	Domestic	2019-12-28	1640568	53.3882	-113.794
12042733	12041627	ALBERTA	New Well	Domestic	2019-12-27	1502641	53.236	-110.141
12042718	12041612	ALBERTA	New Well	Domestic	2019-12-21	1640567	53.5905	-115.379
12042876	12041770	ALBERTA	New Well	Domestic	2019-12-21	9641198	53.5446	-116.76
12042514	12041408	ALBERTA	New Well	Domestic	2019-12-20	1736043	52.5875	-114.078
12042516	12041410	ALBERTA	New Well	Domestic	2019-12-18	1250890	49.7299	-113.269
12043082	12041976	ALBERTA	New Well	Domestic	2019-12-18	9826412	52.6783	-114.269
12042555	12041449	ALBERTA	New Well	Domestic	2019-12-17	9641197	53.5901	-116.221
12042788	12041682	ALBERTA	New Well	Domestic	2019-12-17	2086264	51.8522	-114.651
12042598	12041492	ALBERTA	New Well	Domestic	2019-12-13	9826398	52.2973	-114.17
12042648	12041542	ALBERTA	New Well	Domestic	2019-12-13	1270509	53.6521	-114.044
12042789	12041683	ALBERTA	New Well	Domestic	2019-12-13	2086265	51.7512	-114.121
12042438	12041332	ALBERTA	New Well	Domestic	2019-12-11	1250889	49.0844	-113.426
12042606	12041500	ALBERTA	New Well	Domestic	2019-12-11	1611060	50.6864	-114.098
12042406	12041300	ALBERTA	New Well	Domestic	2019-12-06	1716953	53.458	-113.219
12042762	12041656	ALBERTA	New Well	Domestic	2019-12-06	2086256	51.6791	-114.705
12042906	12041800	ALBERTA	New Well	Domestic	2019-12-06	2089211	53.1625	-114.903
12042386	12041280	ALBERTA	New Well	Domestic	2019-12-03	1736042	52.4885	-114.411
12042391	12041285	ALBERTA	New Well	Domestic	2019-12-03	2079119	51.5461	-114.587
12042400	12041294	ALBERTA	New Well	Domestic	2019-12-03	1716950	53.6008	-114.427
12042407	12041301	ALBERTA	New Well	Domestic	2019-12-03	1716954	53.5585	-114.33
12042384	12041278	ALBERTA	New Well	Domestic	2019-12-02	1736041	52.4878	-114.42
12042761	12041655	ALBERTA	New Well	Domestic	2019-12-02	2086255	52.1813	-114.886
12042405	12041299	ALBERTA	New Well	Domestic	2019-11-29	1370651	53.2731	-113.219
12042415	12041309	ALBERTA	New Well	Domestic	2019-11-29	1716955	53.6515	-114.667
12042486	12041380	ALBERTA	New Well	Domestic	2019-11-29	1023188	50.8347	-113.928
12042547	12041441	ALBERTA	New Well	Domestic	2019-11-29	1166261	53.6107	-114.044
12042399	12041293	ALBERTA	New Well	Domestic	2019-11-28	1716949	53.4803	-113.959
12042327	12041221	ALBERTA	New Well	Domestic	2019-11-27	1201213	53.0153	-112.718
12042401	12041295	ALBERTA	New Well	Domestic	2019-11-27	1716951	54.2312	-114.849
12042347	12041241	ALBERTA	New Well	Domestic	2019-11-26	1640565	53.6246	-113.882
12042981	12041875	ALBERTA	New Well	Domestic	2019-11-26	1166269	52.5873	-114.077
12042544	12041438	ALBERTA	New Well	Domestic	2019-11-25	1305815	51.27	-113.936
12043003	12041897	ALBERTA	New Well	Domestic	2019-11-24	1380133	52.835	-114.266
12042454	12041348	ALBERTA	New Well	Domestic	2019-11-23	2063173	52.4576	-113.221
12042560	12041454	ALBERTA	New Well	Domestic	2019-11-23	2101103	55.1523	-119.028
12044331	12043218	ALBERTA	New Well	Domestic	2019-11-23	1640563	52.9837	-114.049
12043787	12042674	ALBERTA	New Well	Domestic	2019-11-22	1717010	53.5939	-114.688
12042402	12041296	ALBERTA	New Well	Domestic	2019-11-21	1716952	53.7307	-113.769
12042646	12041540	ALBERTA	New Well	Domestic	2019-11-21	1023200	50.7053	-114.189
12042310	12041204	ALBERTA	New Well	Domestic	2019-11-20	2086251	51.0132	-114.324
12042282	12041176	ALBERTA	New Well	Domestic	2019-11-19	1716939	53.4318	-114.001
12042283	12041177	ALBERTA	New Well	Domestic	2019-11-19	1889516	53.5795	-112.63
12042309	12041203	ALBERTA	New Well	Domestic	2019-11-19	2086250	51.0136	-114.324
12042337	12041231	ALBERTA	New Well	Domestic	2019-11-19	1716941	53.5077	-114.253
12042472	12041366	ALBERTA	New Well	Domestic	2019-11-19	9836024	53.6917	-112.286
12043048	12041942	ALBERTA	New Well	Domestic	2019-11-19	9676123	53.7252	-114.048
12042540	12041434	ALBERTA	New Well	Domestic	2019-11-16	1305811	51.0771	-113.843
12042293	12041187	ALBERTA	New Well	Domestic	2019-11-15	1250887	49.4382	-114.192
12042316	12041210	ALBERTA	New Well	Domestic	2019-11-15	1716940	53.5431	-114.74
12043046	12041940	ALBERTA	New Well	Domestic	2019-11-15	9676121	54.7484	-113.539
12042246	12041140	ALBERTA	New Well	Domestic	2019-11-14	9906156	51.3081	-112.187
12042235	12041129	ALBERTA	New Well	Domestic	2019-11-13	1640561	53.8628	-113.506
12042285	12041179	ALBERTA	New Well	Domestic	2019-11-13	1736039	52.4869	-114.991
12042346	12041240	ALBERTA	New Well	Domestic	2019-11-13	1640564	53.8638	-113.506
12042379	12041273	ALBERTA	New Well	Domestic	2019-11-13	1716946	53.5767	-114.929
12044363	12043250	ALBERTA	New Well	Domestic	2019-11-13	1576702	53.0472	-113.992
12042553	12041447	ALBERTA	New Well	Domestic	2019-11-11	9641196	53.3351	-117.665
12042229	12041123	ALBERTA	New Well	Domestic	2019-11-08	1370650	53.6424	-113
12043329	12042223	ALBERTA	New Well	Domestic	2019-11-08	9916027	50.6491	-114.023
12042199	12041093	ALBERTA	New Well	Domestic	2019-11-07	1107535	53.6198	-115.56
12042348	12041242	ALBERTA	New Well	Domestic	2019-11-07	9951036	52.0623	-114.551
12042488	12041382	ALBERTA	New Well	Domestic	2019-11-07	1270508	53.4702	-113.987
12042523	12041417	ALBERTA	New Well	Domestic	2019-11-07	1023195	51.1184	-114.305
12042739	12041633	ALBERTA	New Well	Domestic	2019-11-07	9701123	53.0186	-113.722
12043078	12041972	ALBERTA	New Well	Domestic	2019-11-07	2063178	52.6444	-113.55
12042378	12041272	ALBERTA	New Well	Domestic	2019-11-06	1716945	53.5759	-114.643
12042787	12041681	ALBERTA	New Well	Domestic	2019-11-06	2086263	52.3551	-114.052
12042178	12041072	ALBERTA	New Well	Domestic	2019-11-05	1716922	53.5099	-114.237
12042548	12041442	ALBERTA	New Well	Domestic	2019-11-05	1305816	51.0107	-113.469
12042640	12041534	ALBERTA	New Well	Domestic	2019-11-05	9681464	50.7312	-114.005
12042786	12041680	ALBERTA	New Well	Domestic	2019-11-05	2086262	51.8029	-114.871
12042543	12041437	ALBERTA	New Well	Domestic	2019-11-04	1305814	51.076	-113.469
12042760	12041654	ALBERTA	New Well	Domestic	2019-11-04	2086254	51.8162	-114.499
12043010	12041904	ALBERTA	New Well	Domestic	2019-11-04	1380139	52.5797	-113.936
12042152	12041046	ALBERTA	New Well	Domestic	2019-11-03	1201203	52.3746	-112.645
12042320	12041214	ALBERTA	New Well	Domestic	2019-11-02	1270507	53.919	-114.301
12045102	12043944	ALBERTA	New Well	Domestic	2019-11-02	1611092	51.0946	-113.821
12042180	12041074	ALBERTA	New Well	Domestic	2019-11-01	1716923	53.3535	-113.115
12043077	12041971	ALBERTA	New Well	Domestic	2019-11-01	2063177	52.6964	-113.581
12044723	12043565	ALBERTA	New Well	Domestic	2019-11-01	1430225	52.4122	-114.967
12042153	12041047	ALBERTA	New Well	Domestic	2019-10-31	9906155	50.9629	-113.211
12042176	12041070	ALBERTA	New Well	Domestic	2019-10-31	1736037	52.4177	-114.241
12042239	12041133	ALBERTA	New Well	Domestic	2019-10-31	2089198	52.8443	-113.467
12043511	12042405	ALBERTA	New Well	Domestic	2019-10-31	2029870	52.8545	-110.913
12043721	12042615	ALBERTA	New Well	Domestic	2019-10-31	1110184	52.3455	-110.284
12042237	12041131	ALBERTA	New Well	Domestic	2019-10-30	2089196	52.8572	-113.463
12042259	12041153	ALBERTA	New Well	Domestic	2019-10-30	1023179	50.7804	-114.041
12042279	12041173	ALBERTA	New Well	Domestic	2019-10-30	1716936	53.6029	-114.807
12042442	12041336	ALBERTA	New Well	Domestic	2019-10-30	1471174	52.3416	-114.085
12042955	12041849	ALBERTA	New Well	Domestic	2019-10-30	1166265	53.5738	-114.649
12042650	12041544	ALBERTA	New Well	Domestic	2019-10-28	1023202	50.7653	-113.958
12042122	12041016	ALBERTA	New Well	Domestic	2019-10-25	1370649	53.4844	-112.957
12042984	12041878	ALBERTA	New Well	Domestic	2019-10-25	1166270	53.6274	-114.421
12042105	12040999	ALBERTA	New Well	Domestic	2019-10-24	9906153	50.9802	-113.551
12042190	12041084	ALBERTA	New Well	Domestic	2019-10-24	1023173	50.709	-113.803
12042245	12041139	ALBERTA	New Well	Domestic	2019-10-24	2097439	54.3586	-114.9
12043085	12041979	ALBERTA	New Well	Domestic	2019-10-24	9826414	52.4033	-113.771
12042117	12041011	ALBERTA	New Well	Domestic	2019-10-23	9486360	55.323	-118.646
12042150	12041044	ALBERTA	New Well	Domestic	2019-10-23	9701122	52.959	-113.827
12042307	12041201	ALBERTA	New Well	Domestic	2019-10-23	2089202	52.6862	-114.169
12042053	12040947	ALBERTA	New Well	Domestic	2019-10-22	1716913	53.5535	-114.144
12042072	12040966	ALBERTA	New Well	Domestic	2019-10-22	1250883	49.0593	-112.737
12042297	12041191	ALBERTA	New Well	Domestic	2019-10-22	1030472	53.0161	-113.461
12042542	12041436	ALBERTA	New Well	Domestic	2019-10-22	1305813	51.3297	-113.593
12042992	12041886	ALBERTA	New Well	Domestic	2019-10-22	1320240	53.1625	-113.74
12043014	12041908	ALBERTA	New Well	Domestic	2019-10-19	1380143	52.3328	-114.162
12042134	12041028	ALBERTA	New Well	Domestic	2019-10-18	1716921	52.931	-114.959
12042260	12041154	ALBERTA	New Well	Domestic	2019-10-18	1023180	51.2821	-114.839
12042353	12041247	ALBERTA	New Well	Domestic	2019-10-18	9951039	51.5691	-114.655
12042481	12041375	ALBERTA	New Well	Domestic	2019-10-18	1166254	53.5272	-114.193
12042784	12041678	ALBERTA	New Well	Domestic	2019-10-18	2086261	52.442	-112.928
12042025	12040919	ALBERTA	New Well	Domestic	2019-10-17	1370647	53.388	-113.159
12042036	12040930	ALBERTA	New Well	Domestic	2019-10-17	1736034	52.7531	-114.332
12042162	12041056	ALBERTA	New Well	Domestic	2019-10-17	2089195	53.0464	-114.044
12042192	12041086	ALBERTA	New Well	Domestic	2019-10-17	1023174	50.9708	-113.77
12042303	12041197	ALBERTA	New Well	Domestic	2019-10-17	9681441	51.0863	-113.75
12042136	12041030	ALBERTA	New Well	Domestic	2019-10-16	2086246	51.0646	-113.838
12042155	12041049	ALBERTA	New Well	Domestic	2019-10-16	2089189	52.8341	-113.483
12042157	12041051	ALBERTA	New Well	Domestic	2019-10-15	2089190	52.8643	-113.591
12042166	12041060	ALBERTA	New Well	Domestic	2019-10-15	9641195	53.6309	-116.162
12042233	12041127	ALBERTA	New Well	Domestic	2019-10-15	2097437	54.2367	-114.754
12042306	12041200	ALBERTA	New Well	Domestic	2019-10-14	9681443	50.9288	-113.75
12042089	12040983	ALBERTA	New Well	Domestic	2019-10-11	9951035	51.6397	-114.704
12042742	12041636	ALBERTA	New Well	Domestic	2019-10-11	2091861	54.3858	-110.031
12042013	12040907	ALBERTA	New Well	Domestic	2019-10-10	1250880	49.7493	-113.432
12042211	12041105	ALBERTA	New Well	Domestic	2019-10-10	2097436	54.089	-114.598
12042231	12041125	ALBERTA	New Well	Domestic	2019-10-10	1912489	54.2874	-112.504
12042902	12041796	ALBERTA	New Well	Domestic	2019-10-10	2089209	52.7279	-113.539
12041974	12040868	ALBERTA	New Well	Domestic	2019-10-09	2079118	51.8224	-114.626
12041978	12040872	ALBERTA	New Well	Domestic	2019-10-09	1640557	53.7359	-114.026
12042170	12041064	ALBERTA	New Well	Domestic	2019-10-09	2086247	52.5527	-114.942
12041965	12040859	ALBERTA	New Well	Domestic	2019-10-08	1201201	52.5237	-112.834
12042004	12040898	ALBERTA	New Well	Domestic	2019-10-08	1716908	53.4123	-113.839
12042121	12041015	ALBERTA	New Well	Domestic	2019-10-07	2097435	54.1534	-114.225
12042240	12041134	ALBERTA	New Well	Domestic	2019-10-07	2089199	52.9301	-113.48
12042766	12041660	ALBERTA	New Well	Domestic	2019-10-07	2086260	51.1683	-113.856
12042950	12041844	ALBERTA	New Well	Domestic	2019-10-06	1576659	52.6498	-114.1
12041942	12040836	ALBERTA	New Well	Domestic	2019-10-05	2097434	54.2984	-114.269
12042344	12041238	ALBERTA	New Well	Domestic	2019-10-05	1640562	53.5968	-114.225
12042991	12041885	ALBERTA	New Well	Domestic	2019-10-05	1320239	53.119	-113.896
12042696	12041590	ALBERTA	New Well	Domestic	2019-10-04	1716965	53.4389	-113.768
12042764	12041658	ALBERTA	New Well	Domestic	2019-10-04	2086258	51.1671	-113.856
12043012	12041906	ALBERTA	New Well	Domestic	2019-10-04	1380141	52.6005	-113.597
12044623	12043465	ALBERTA	New Well	Domestic	2019-10-04	1717054	53.4344	-113.729
12042056	12040950	ALBERTA	New Well	Domestic	2019-10-03	1030470	53.0795	-113.459
12042980	12041874	ALBERTA	New Well	Domestic	2019-10-03	1166268	53.5478	-114.098
12041578	12040472	ALBERTA	New Well	Domestic	2019-10-02	1889500	54.4786	-113.434
12041916	12040810	ALBERTA	New Well	Domestic	2019-10-02	1736032	51.401	-114.574
12041993	12040887	ALBERTA	New Well	Domestic	2019-10-02	2089184	53.3532	-114.987
12042074	12040968	ALBERTA	New Well	Domestic	2019-10-02	1716920	53.6489	-114.424
12042077	12040971	ALBERTA	New Well	Domestic	2019-10-02	2086239	52.6956	-114.801
12042241	12041135	ALBERTA	New Well	Domestic	2019-10-02	2089200	52.825	-113.393
12042257	12041151	ALBERTA	New Well	Domestic	2019-10-02	1023178	50.9679	-113.817
12041938	12040832	ALBERTA	New Well	Domestic	2019-10-01	1640556	53.505	-114.283
12041964	12040858	ALBERTA	New Well	Domestic	2019-10-01	2063172	52.3256	-114.171
12042171	12041065	ALBERTA	New Well	Domestic	2019-10-01	2086248	52.6086	-114.061
12042242	12041136	ALBERTA	New Well	Domestic	2019-10-01	2089201	52.8361	-113.388
12044720	12043562	ALBERTA	New Well	Domestic	2019-10-01	1430224	52.578	-114.752
12042084	12040978	ALBERTA	New Well	Domestic	2019-09-30	2086242	52.1086	-114.269
12041879	12040773	ALBERTA	New Well	Domestic	2019-09-28	1736031	52.1449	-114.398
12042238	12041132	ALBERTA	New Well	Domestic	2019-09-27	2089197	52.8698	-113.436
12042294	12041188	ALBERTA	New Well	Domestic	2019-09-27	1166248	53.6186	-114.241
12042161	12041055	ALBERTA	New Well	Domestic	2019-09-26	2089194	52.9183	-113.437
12041855	12040749	ALBERTA	New Well	Domestic	2019-09-25	2079117	51.7938	-114.678
12041957	12040851	ALBERTA	New Well	Domestic	2019-09-25	1716905	53.2177	-114.487
12041994	12040888	ALBERTA	New Well	Domestic	2019-09-25	2089185	52.9253	-113.463
12042051	12040945	ALBERTA	New Well	Domestic	2019-09-25	1716912	53.5605	-114.541
12042130	12041024	ALBERTA	New Well	Domestic	2019-09-25	2086243	51.016	-113.847
12042212	12041106	ALBERTA	New Well	Domestic	2019-09-25	9681436	50.6602	-113.441
12042969	12041863	ALBERTA	New Well	Domestic	2019-09-25	9916022	51.8375	-114.283
12045687	12044309	ALBERTA	New Well	Domestic	2019-09-25	1435480	52.8727	-112.769
12041829	12040723	ALBERTA	New Well	Domestic	2019-09-24	1889508	54.5442	-113.41
12041937	12040831	ALBERTA	New Well	Domestic	2019-09-24	1640555	53.7426	-114.848
12041987	12040881	ALBERTA	New Well	Domestic	2019-09-24	9676119	53.7944	-113.399
12042055	12040949	ALBERTA	New Well	Domestic	2019-09-24	2089187	52.8534	-113.585
12042191	12041085	ALBERTA	New Well	Domestic	2019-09-24	1030471	53.0984	-113.451
12042765	12041659	ALBERTA	New Well	Domestic	2019-09-24	2086259	51.1825	-114.364
12041834	12040728	ALBERTA	New Well	Domestic	2019-09-23	9681426	50.8353	-113.956
12041992	12040886	ALBERTA	New Well	Domestic	2019-09-23	2089183	53.2291	-114.859
12042054	12040948	ALBERTA	New Well	Domestic	2019-09-23	2089186	52.8425	-113.499
12042814	12041708	ALBERTA	New Well	Domestic	2019-09-23	1716968	53.1993	-113.338
12041939	12040833	ALBERTA	New Well	Domestic	2019-09-22	2097431	54.1028	-115.618
12041844	12040738	ALBERTA	New Well	Domestic	2019-09-21	1640553	53.6318	-114.295
12042158	12041052	ALBERTA	New Well	Domestic	2019-09-20	2089191	52.85	-113.501
12041962	12040856	ALBERTA	New Well	Domestic	2019-09-19	2063170	52.3741	-113.197
12042071	12040965	ALBERTA	New Well	Domestic	2019-09-19	1716918	53.6517	-114.068
12042138	12041032	ALBERTA	New Well	Domestic	2019-09-19	1023171	51.0911	-114.488
12042172	12041066	ALBERTA	New Well	Domestic	2019-09-19	2086249	51.3552	-114.651
12042979	12041873	ALBERTA	New Well	Domestic	2019-09-19	1166267	53.3662	-114.04
12042997	12041891	ALBERTA	New Well	Domestic	2019-09-19	1166275	53.5516	-114.957
12043334	12042228	ALBERTA	New Well	Domestic	2019-09-19	1166275	53.5516	-114.957
12041999	12040893	ALBERTA	New Well	Domestic	2019-09-18	9681431	50.8516	-114.028
12042010	12040904	ALBERTA	New Well	Domestic	2019-09-18	1716909	53.7146	-114.052
12042075	12040969	ALBERTA	New Well	Domestic	2019-09-18	2089188	52.9025	-113.446
12042082	12040976	ALBERTA	New Well	Domestic	2019-09-18	2086240	51.3558	-114.647
12041919	12040813	ALBERTA	Deepened	Domestic	2019-09-17	1023165	50.7578	-113.889
12041930	12040824	ALBERTA	New Well	Domestic	2019-09-17	1716903	53.4985	-115.174
12042019	12040913	ALBERTA	New Well	Domestic	2019-09-17	2086238	52.456	-115.646
12042479	12041373	ALBERTA	New Well	Domestic	2019-09-17	1166252	53.1348	-114.168
12043008	12041902	ALBERTA	New Well	Domestic	2019-09-17	1380138	52.459	-113.954
12041929	12040823	ALBERTA	New Well	Domestic	2019-09-16	1716902	53.4979	-115.18
12042214	12041108	ALBERTA	New Well	Domestic	2019-09-16	9681437	51.0945	-114.492
12041810	12040704	ALBERTA	New Well	Domestic	2019-09-14	9681424	50.7524	-113.989
12041862	12040756	ALBERTA	New Well	Domestic	2019-09-14	1611056	50.2527	-113.402
12041779	12040673	ALBERTA	New Well	Domestic	2019-09-13	1305808	51.1366	-114.233
12042494	12041388	ALBERTA	New Well	Domestic	2019-09-13	1320234	53.1926	-114.206
12041707	12040601	ALBERTA	Deepened	Domestic	2019-09-12	1715081	53.4418	-114.346
12042165	12041059	ALBERTA	New Well	Domestic	2019-09-12	9641194	53.6766	-116.407
12041740	12040634	ALBERTA	New Well	Domestic	2019-09-11	1370645	53.5507	-113.077
12041787	12040681	ALBERTA	New Well	Domestic	2019-09-11	9906148	51.1303	-113.67
12041820	12040714	ALBERTA	New Well	Domestic	2019-09-11	1023157	50.7748	-114.113
12041860	12040754	ALBERTA	New Well	Domestic	2019-09-10	1611054	49.8743	-113.545
12041968	12040862	ALBERTA	New Well	Domestic	2019-09-10	9641193	53.0284	-117.324
12041986	12040880	ALBERTA	New Well	Domestic	2019-09-10	9676118	54.0224	-113.597
12042132	12041026	ALBERTA	New Well	Domestic	2019-09-10	2086245	52.0886	-114.801
12042546	12041440	ALBERTA	New Well	Domestic	2019-09-10	1166260	53.4906	-114.096
12043076	12041970	ALBERTA	New Well	Domestic	2019-09-10	2063176	54.8795	-112.897
12042073	12040967	ALBERTA	New Well	Domestic	2019-09-09	1716919	53.9721	-113.395
12041690	12040584	ALBERTA	New Well	Domestic	2019-09-06	1250874	49.6053	-113.68
12041704	12040598	ALBERTA	New Well	Domestic	2019-09-06	1736026	52.2219	-113.692
12041936	12040830	ALBERTA	New Well	Domestic	2019-09-06	1640554	53.3812	-113.843
12042062	12040956	ALBERTA	New Well	Domestic	2019-09-06	1716915	53.9727	-113.395
12043086	12041980	ALBERTA	New Well	Domestic	2019-09-06	9826415	52.4584	-115.051
12041652	12040546	ALBERTA	New Well	Domestic	2019-09-05	2097430	54.0674	-115.191
12041693	12040587	ALBERTA	Deepened	Domestic	2019-09-05	9951033	51.6907	-114.653
12041736	12040630	ALBERTA	New Well	Domestic	2019-09-05	1201196	52.9399	-112.883
12041837	12040731	ALBERTA	New Well	Domestic	2019-09-05	9681427	50.4293	-113.19
12042016	12040910	ALBERTA	New Well	Domestic	2019-09-05	1716911	53.6273	-113.993
12042149	12041043	ALBERTA	New Well	Domestic	2019-09-05	9701121	53.0711	-113.998
12041644	12040538	ALBERTA	New Well	Domestic	2019-09-04	9641184	54.0932	-115.724
12041791	12040685	ALBERTA	New Well	Domestic	2019-09-04	2089174	53.4618	-114.736
12042221	12041115	ALBERTA	New Well	Domestic	2019-09-04	1912483	54.6068	-112.735
12042295	12041189	ALBERTA	New Well	Domestic	2019-09-04	1166249	53.5759	-114.485
12042677	12041571	ALBERTA	New Well	Domestic	2019-09-04	1760357	54.1155	-114.642
12041643	12040537	ALBERTA	New Well	Domestic	2019-09-03	9641183	53.0519	-114.853
12041646	12040540	ALBERTA	New Well	Domestic	2019-09-03	1502629	53.1161	-110.325
12041661	12040555	ALBERTA	New Well	Domestic	2019-09-03	9826396	52.0568	-113.841
12041674	12040568	ALBERTA	New Well	Domestic	2019-09-03	1716889	53.5841	-113.864
12041676	12040570	ALBERTA	New Well	Domestic	2019-09-03	9951032	51.678	-114.442
12041824	12040718	ALBERTA	New Well	Domestic	2019-09-03	2089175	52.5132	-113.772
12041641	12040535	ALBERTA	New Well	Domestic	2019-08-30	1716885	53.7771	-114.074
12041655	12040549	ALBERTA	New Well	Domestic	2019-08-30	1736022	52.5865	-114.079
12041633	12040527	ALBERTA	New Well	Domestic	2019-08-29	9951030	51.4685	-114.691
12041653	12040547	ALBERTA	New Well	Domestic	2019-08-29	9906147	51.0688	-114.31
12041728	12040622	ALBERTA	New Well	Domestic	2019-08-29	2086234	52.6994	-114.424
12042112	12041006	ALBERTA	New Well	Domestic	2019-08-29	1435457	52.8351	-111.972
12042743	12041637	ALBERTA	New Well	Domestic	2019-08-29	2091862	54.1842	-110.704
12042848	12041742	ALBERTA	New Well	Domestic	2019-08-29	1075358	52.4658	-112.813
12042978	12041872	ALBERTA	New Well	Domestic	2019-08-29	1166266	53.6173	-114.57
12041603	12040497	ALBERTA	New Well	Domestic	2019-08-28	1250873	49.8459	-114.226
12041712	12040606	ALBERTA	New Well	Domestic	2019-08-28	1030468	52.9825	-114.786
12041727	12040621	ALBERTA	New Well	Domestic	2019-08-28	2086233	52.3451	-114.17
12041737	12040631	ALBERTA	New Well	Domestic	2019-08-28	1370644	54.085	-113.501
12042146	12041040	ALBERTA	New Well	Domestic	2019-08-28	9701120	53.0167	-114.12
12042965	12041859	ALBERTA	New Well	Domestic	2019-08-28	1576667	53.0602	-114.169
12041595	12040489	ALBERTA	New Well	Domestic	2019-08-27	1502626	53.1287	-110.535
12041600	12040494	ALBERTA	New Well	Domestic	2019-08-27	1502627	53.3915	-110.614
12041639	12040533	ALBERTA	New Well	Domestic	2019-08-27	1716883	53.2492	-114.424
12041691	12040585	ALBERTA	New Well	Domestic	2019-08-27	9731067	49.1293	-113.655
12041731	12040625	ALBERTA	New Well	Domestic	2019-08-27	1716890	53.2796	-114.852
12042763	12041657	ALBERTA	New Well	Domestic	2019-08-27	2086257	52.8511	-113.489
12041967	12040861	ALBERTA	New Well	Domestic	2019-08-26	9641192	53.3822	-117.732
12042885	12041779	ALBERTA	New Well	Domestic	2019-08-26	9646457	55.2208	-118.727
12042291	12041185	ALBERTA	New Well	Domestic	2019-08-24	1166247	53.6341	-114.658
12041561	12040455	ALBERTA	New Well	Domestic	2019-08-23	1736021	53.0008	-114.726
12041802	12040696	ALBERTA	New Well	Domestic	2019-08-23	1250876	49.2915	-113.716
12042942	12041836	ALBERTA	New Well	Domestic	2019-08-23	1576653	53.9386	-113.353
12041673	12040567	ALBERTA	New Well	Domestic	2019-08-22	1716888	53.5721	-114.139
12041726	12040620	ALBERTA	New Well	Domestic	2019-08-22	2086232	52.9516	-114.72
12041843	12040737	ALBERTA	New Well	Domestic	2019-08-22	1640552	53.6285	-113.715
12042095	12040989	ALBERTA	New Well	Domestic	2019-08-22	9701116	52.9588	-113.87
12042676	12041570	ALBERTA	New Well	Domestic	2019-08-22	1760356	54.3187	-114.425
12041640	12040534	ALBERTA	New Well	Domestic	2019-08-21	1716884	53.7165	-114.072
12041966	12040860	ALBERTA	New Well	Domestic	2019-08-21	9641191	53.8282	-116.059
12041985	12040879	ALBERTA	New Well	Domestic	2019-08-21	9676117	53.7137	-113.95
12042428	12041322	ALBERTA	New Well	Domestic	2019-08-21	9681456	50.0991	-113.257
12041540	12040434	ALBERTA	New Well	Domestic	2019-08-20	1736019	52.5249	-114.643
12041566	12040460	ALBERTA	New Well	Domestic	2019-08-20	1889499	54.4346	-113.436
12041638	12040532	ALBERTA	New Well	Domestic	2019-08-20	1716882	53.6652	-114.287
12041721	12040615	ALBERTA	New Well	Domestic	2019-08-20	2086229	52.4427	-112.921
12042063	12040957	ALBERTA	New Well	Domestic	2019-08-20	1430174	52.0696	-114.758
12044374	12043261	ALBERTA	New Well	Domestic	2019-08-20	1640577	53.6432	-113.909
12041514	12040408	ALBERTA	New Well	Domestic	2019-08-19	1201193	52.3175	-112.878
12041520	12040414	ALBERTA	New Well	Domestic	2019-08-16	9681421	51.0632	-113.831
12041542	12040436	ALBERTA	New Well	Domestic	2019-08-16	1736020	52.6651	-114.09
12041672	12040566	ALBERTA	New Well	Domestic	2019-08-16	1716887	53.6037	-113.923
12041730	12040624	ALBERTA	New Well	Domestic	2019-08-16	2086236	51.3513	-114.647
12042496	12041390	ALBERTA	New Well	Domestic	2019-08-16	1320235	52.9613	-114.019
12042934	12041828	ALBERTA	New Well	Domestic	2019-08-16	1576647	53.0819	-114.11
12041473	12040367	ALBERTA	New Well	Domestic	2019-08-15	1201192	52.805	-112.785
12041483	12040377	ALBERTA	New Well	Domestic	2019-08-15	1422111	54.6264	-110.169
12041725	12040619	ALBERTA	New Well	Domestic	2019-08-15	2086231	51.3553	-114.649
12041918	12040812	ALBERTA	New Well	Domestic	2019-08-15	1023164	50.4122	-113.212
12042030	12040924	ALBERTA	New Well	Domestic	2019-08-15	2066226	50.8521	-114.151
12041475	12040369	ALBERTA	New Well	Domestic	2019-08-14	1889497	53.8782	-113.716
12041729	12040623	ALBERTA	New Well	Domestic	2019-08-14	2086235	51.3513	-114.648
12041767	12040661	ALBERTA	New Well	Domestic	2019-08-14	9641190	54.099	-115.677
12041842	12040736	ALBERTA	New Well	Domestic	2019-08-14	1640551	53.8469	-113.622
12042097	12040991	ALBERTA	New Well	Domestic	2019-08-14	9701118	52.8941	-114.051
12042946	12041840	ALBERTA	New Well	Domestic	2019-08-14	1576655	52.9997	-114.094
12041490	12040384	ALBERTA	New Well	Domestic	2019-08-13	1716866	53.4167	-114.122
12041723	12040617	ALBERTA	New Well	Domestic	2019-08-13	2086230	51.3578	-114.65
12041659	12040553	ALBERTA	New Well	Domestic	2019-08-12	9826394	52.387	-114.484
12041698	12040592	ALBERTA	New Well	Domestic	2019-08-12	9681423	50.6989	-114.293
12041699	12040593	ALBERTA	New Well	Domestic	2019-08-12	1640549	53.4156	-113.84
12041766	12040660	ALBERTA	New Well	Domestic	2019-08-12	9641189	53.6185	-115.771
12041478	12040372	ALBERTA	New Well	Domestic	2019-08-09	9951029	51.2671	-114.204
12041890	12040784	ALBERTA	New Well	Domestic	2019-08-09	1435455	52.4536	-110.824
12042096	12040990	ALBERTA	New Well	Domestic	2019-08-09	9701117	52.9604	-113.776
12041378	12040272	ALBERTA	New Well	Domestic	2019-08-08	1201191	52.5071	-113.75
12041464	12040358	ALBERTA	New Well	Domestic	2019-08-08	1250872	49.1564	-113.402
12041642	12040536	ALBERTA	New Well	Domestic	2019-08-08	1716886	53.5837	-114.22
12041660	12040554	ALBERTA	New Well	Domestic	2019-08-08	9826395	52.1137	-113.481
12042933	12041827	ALBERTA	New Well	Domestic	2019-08-08	1576646	53.0567	-113.997
12041656	12040550	ALBERTA	New Well	Domestic	2019-08-07	9826393	51.9528	-114.05
12041420	12040314	ALBERTA	New Well	Domestic	2019-08-06	9486358	55.1787	-119.258
12041459	12040353	ALBERTA	New Well	Domestic	2019-08-06	1250871	49.1559	-113.403
12041541	12040435	ALBERTA	New Well	Domestic	2019-08-06	2086222	52.2449	-114.23
12041552	12040446	ALBERTA	New Well	Domestic	2019-08-06	1611051	50.5483	-114.092
12041391	12040285	ALBERTA	New Well	Domestic	2019-08-05	9486357	55.106	-119.159
12041382	12040276	ALBERTA	New Well	Domestic	2019-08-02	2097426	54.006	-115.237
12041651	12040545	ALBERTA	Deepened	Domestic	2019-08-02	114518	51.9511	-113.932
12041720	12040614	ALBERTA	New Well	Domestic	2019-08-02	2086228	52.6065	-114.067
12042108	12041002	ALBERTA	New Well	Domestic	2019-08-02	1435456	52.494	-110.368
12041368	12040262	ALBERTA	New Well	Domestic	2019-08-01	1889496	54.148	-113.426
12041765	12040659	ALBERTA	New Well	Domestic	2019-08-01	9641188	53.3399	-117.656
12041366	12040260	ALBERTA	New Well	Domestic	2019-07-31	1889495	54.8301	-113.535
12041501	12040395	ALBERTA	New Well	Domestic	2019-07-31	1716872	53.6105	-115.183
12041580	12040474	ALBERTA	New Well	Domestic	2019-07-31	2086223	52.4054	-114.705
12041360	12040254	ALBERTA	New Well	Domestic	2019-07-30	1201190	52.594	-113.602
12041367	12040261	ALBERTA	New Well	Domestic	2019-07-30	1502621	52.474	-111.067
12041549	12040443	ALBERTA	New Well	Domestic	2019-07-30	1611048	50.3437	-113.826
12041565	12040459	ALBERTA	New Well	Domestic	2019-07-29	1220467	54.0747	-115.49
12041667	12040561	ALBERTA	New Well	Domestic	2019-07-29	1166246	53.6787	-113.982
12041934	12040828	ALBERTA	New Well	Domestic	2019-07-29	1716904	53.6731	-114.054
12041375	12040269	ALBERTA	New Well	Domestic	2019-07-26	1370642	53.2872	-113.208
12041381	12040275	ALBERTA	New Well	Domestic	2019-07-26	2086221	51.8165	-114.806
12041493	12040387	ALBERTA	New Well	Domestic	2019-07-26	1716868	53.5997	-114.437
12041351	12040245	ALBERTA	New Well	Domestic	2019-07-25	1716863	53.3208	-113.729
12041359	12040253	ALBERTA	New Well	Domestic	2019-07-25	1201189	52.5255	-113.665
12042990	12041884	ALBERTA	New Well	Domestic	2019-07-25	1320238	53.2108	-113.928
12041357	12040251	ALBERTA	New Well	Domestic	2019-07-24	2089165	52.9531	-114.789
12042998	12041892	ALBERTA	New Well	Domestic	2019-07-24	1166276	53.6779	-113.982
12041265	12040159	ALBERTA	New Well	Domestic	2019-07-23	2097425	54.0714	-115.612
12041374	12040268	ALBERTA	New Well	Domestic	2019-07-23	1370641	53.2363	-113.17
12041494	12040388	ALBERTA	New Well	Domestic	2019-07-23	1716869	53.6927	-114.132
12041841	12040735	ALBERTA	New Well	Domestic	2019-07-23	1640550	53.4761	-114.663
12041317	12040211	ALBERTA	New Well	Domestic	2019-07-22	9906140	51.0468	-112.692
12041593	12040487	ALBERTA	New Well	Domestic	2019-07-22	9681422	49.7555	-113.899
12041623	12040517	ALBERTA	New Well	Domestic	2019-07-22	1305804	51.1433	-113.229
12041782	12040676	ALBERTA	New Well	Domestic	2019-07-22	1716891	53.4946	-113.97
12042068	12040962	ALBERTA	New Well	Domestic	2019-07-22	1716917	53.5551	-114.754
12041264	12040158	ALBERTA	New Well	Domestic	2019-07-21	1502619	51.3032	-110.046
12041435	12040329	ALBERTA	New Well	Domestic	2019-07-19	1912480	54.9068	-113.532
12041261	12040155	ALBERTA	New Well	Domestic	2019-07-18	1502618	51.9146	-111.192
12041648	12040542	ALBERTA	New Well	Domestic	2019-07-18	9826392	51.5155	-113.874
12041695	12040589	ALBERTA	New Well	Domestic	2019-07-18	9641185	53.823	-116.146
12041696	12040590	ALBERTA	New Well	Domestic	2019-07-18	9641186	53.5937	-116.462
12041984	12040878	ALBERTA	New Well	Domestic	2019-07-18	9676116	53.6564	-113.985
12042039	12040933	ALBERTA	New Well	Domestic	2019-07-18	1430172	52.0703	-114.533
12046465	12045087	ALBERTA	New Well	Domestic	2019-07-18	9946008	53.6716	-114.384
12041260	12040154	ALBERTA	New Well	Domestic	2019-07-17	2089160	52.6023	-113.79
12041496	12040390	ALBERTA	New Well	Domestic	2019-07-17	1716870	53.3746	-114.097
12042300	12041194	ALBERTA	New Well	Domestic	2019-07-17	1166250	53.6016	-114.032
12041225	12040119	ALBERTA	New Well	Domestic	2019-07-16	2097424	53.8623	-115.351
12041291	12040185	ALBERTA	New Well	Domestic	2019-07-16	2089163	52.9751	-114.043
12041350	12040244	ALBERTA	New Well	Domestic	2019-07-16	1716862	53.5577	-114.293
12041719	12040613	ALBERTA	New Well	Domestic	2019-07-16	2086227	51.9293	-114.696
12042989	12041883	ALBERTA	New Well	Domestic	2019-07-16	1320237	53.2961	-113.289
12041718	12040612	ALBERTA	New Well	Domestic	2019-07-15	2086226	52.1812	-114.881
12042274	12041168	ALBERTA	New Well	Domestic	2019-07-15	1716933	53.5671	-113.983
12042582	12041476	ALBERTA	New Well	Domestic	2019-07-15	2101112	55.2544	-119.208
12041235	12040129	ALBERTA	New Well	Domestic	2019-07-12	9906139	51.1461	-113.43
12041319	12040213	ALBERTA	New Well	Domestic	2019-07-12	1611047	50.726	-113.742
12041507	12040401	ALBERTA	New Well	Domestic	2019-07-12	1716875	53.7725	-114.19
12041344	12040238	ALBERTA	New Well	Domestic	2019-07-10	1023126	50.8356	-114.126
12041512	12040406	ALBERTA	New Well	Domestic	2019-07-10	1716878	53.9452	-114.402
12041550	12040444	ALBERTA	New Well	Domestic	2019-07-09	1611049	50.7597	-113.903
12041168	12040072	ALBERTA	New Well	Domestic	2019-07-08	9826387	52.7289	-114.281
12041333	12040227	ALBERTA	New Well	Domestic	2019-07-08	1422097	54.1131	-111.104
12041717	12040611	ALBERTA	New Well	Domestic	2019-07-08	2086225	53.0084	-114.759
12042748	12041642	ALBERTA	New Well	Domestic	2019-07-08	1590236	52.1164	-113.739
12041160	12040064	ALBERTA	New Well	Domestic	2019-07-07	1370640	53.3907	-113.152
12041513	12040407	ALBERTA	New Well	Domestic	2019-07-06	1716879	53.51	-113.926
12041180	12040084	ALBERTA	New Well	Domestic	2019-07-05	1640546	53.4033	-115.007
12041238	12040132	ALBERTA	New Well	Domestic	2019-07-05	9681414	50.9753	-113.636
12040129	12039033	ALBERTA	New Well	Domestic	2019-07-04	1370639	53.5408	-112.687
12041270	12040164	ALBERTA	New Well	Domestic	2019-07-04	2063167	52.609	-114.069
12041509	12040403	ALBERTA	New Well	Domestic	2019-07-04	1716876	53.4837	-113.945
12041858	12040752	ALBERTA	New Well	Domestic	2019-07-04	2029859	52.6706	-111.324
12042065	12040959	ALBERTA	New Well	Domestic	2019-07-04	1430176	52.0819	-115.008
12041175	12040079	ALBERTA	New Well	Domestic	2019-07-03	2089158	53.1192	-114.549
12041269	12040163	ALBERTA	New Well	Domestic	2019-07-03	2063166	52.6877	-113.631
12041570	12040464	ALBERTA	New Well	Domestic	2019-07-03	1023134	50.9645	-114.611
12042083	12040977	ALBERTA	New Well	Domestic	2019-07-03	2086241	52.0349	-114.337
12042480	12041374	ALBERTA	New Well	Domestic	2019-07-03	1166253	53.7189	-114.08
12041181	12040085	ALBERTA	New Well	Domestic	2019-07-02	1640547	53.4244	-113.85
12041240	12040134	ALBERTA	New Well	Domestic	2019-07-02	9681416	50.6936	-114.278
12041491	12040385	ALBERTA	New Well	Domestic	2019-06-30	1716867	53.532	-114.277
12041215	12040109	ALBERTA	New Well	Domestic	2019-06-28	9681406	50.1213	-113.574
12041505	12040399	ALBERTA	New Well	Domestic	2019-06-28	1716874	53.5672	-114.089
12040098	12039002	ALBERTA	New Well	Domestic	2019-06-27	1611044	50.5879	-113.933
12040146	12039050	ALBERTA	New Well	Domestic	2019-06-27	9951026	51.6826	-114.89
12041223	12040117	ALBERTA	New Well	Domestic	2019-06-27	9681411	50.7708	-113.939
12041320	12040214	ALBERTA	New Well	Domestic	2019-06-26	9641182	53.6245	-116.365
12040074	12038978	ALBERTA	New Well	Domestic	2019-06-25	1201184	52.8469	-112.953
12040096	12039000	ALBERTA	New Well	Domestic	2019-06-25	1611043	50.5871	-113.931
12041214	12040108	ALBERTA	Deepened	Domestic	2019-06-25	2086220	51.3228	-112.867
12041486	12040380	ALBERTA	New Well	Domestic	2019-06-25	1716865	53.6809	-114.343
12040068	12038972	ALBERTA	New Well	Domestic	2019-06-24	1736017	52.7466	-114.344
12041349	12040243	ALBERTA	New Well	Domestic	2019-06-24	1716861	53.6835	-114.35
12041503	12040397	ALBERTA	New Well	Domestic	2019-06-24	1716873	53.5734	-114.712
12043007	12041901	ALBERTA	New Well	Domestic	2019-06-22	1380137	51.6055	-113.168
12044343	12043230	ALBERTA	New Well	Domestic	2019-06-22	1576694	52.9961	-114.075
12040064	12038968	ALBERTA	New Well	Domestic	2019-06-21	1889493	54.7177	-112.614
12040137	12039041	ALBERTA	New Well	Domestic	2019-06-21	1716849	53.4961	-114.266
12041281	12040175	ALBERTA	New Well	Domestic	2019-06-21	9826391	52.5595	-113.894
12040050	12038954	ALBERTA	New Well	Domestic	2019-06-20	1201183	52.6939	-113.004
12040067	12038971	ALBERTA	New Well	Domestic	2019-06-20	9681399	50.6568	-113.858
12040136	12039040	ALBERTA	New Well	Domestic	2019-06-20	2089157	53.0071	-114.756
12041213	12040107	ALBERTA	New Well	Domestic	2019-06-20	2086219	51.8025	-114.612
12041279	12040173	ALBERTA	New Well	Domestic	2019-06-20	9826390	52.2329	-115.094
12040018	12038922	ALBERTA	New Well	Domestic	2019-06-19	1889492	54.7168	-112.613
12041406	12040300	ALBERTA	New Well	Domestic	2019-06-19	1912476	54.7507	-113.318
12041983	12040877	ALBERTA	New Well	Domestic	2019-06-19	9676115	53.3547	-113.12
12039996	12038900	ALBERTA	New Well	Domestic	2019-06-18	1640544	53.7208	-114.232
12041149	12040053	ALBERTA	New Well	Domestic	2019-06-18	1023115	51.2638	-114.52
12041347	12040241	ALBERTA	New Well	Domestic	2019-06-18	1716859	53.5472	-114.208
12040015	12038919	ALBERTA	New Well	Domestic	2019-06-17	9826384	52.437	-114.73
12040036	12038940	ALBERTA	New Well	Domestic	2019-06-17	2086217	52.1341	-114.196
12040039	12038943	ALBERTA	New Well	Domestic	2019-06-17	1305797	51.3595	-112.576
12040051	12038955	ALBERTA	New Well	Domestic	2019-06-17	9516246	56.1199	-118.111
12040073	12038977	ALBERTA	New Well	Domestic	2019-06-17	1795454	53.7744	-111.885
12040102	12039006	ALBERTA	New Well	Domestic	2019-06-17	1611045	50.5471	-114.087
12040143	12039047	ALBERTA	New Well	Domestic	2019-06-17	1716855	53.4555	-114.357
12041499	12040393	ALBERTA	New Well	Domestic	2019-06-17	1716871	53.4774	-114.098
12040045	12038949	ALBERTA	New Well	Domestic	2019-06-16	9516244	56.2802	-117.67
12040046	12038950	ALBERTA	New Well	Domestic	2019-06-16	9516245	56.127	-117.584
12040028	12038932	ALBERTA	New Well	Domestic	2019-06-15	1370638	53.5141	-113.23
12041224	12040118	ALBERTA	New Well	Domestic	2019-06-15	9681412	50.5148	-113.438
12041583	12040477	ALBERTA	New Well	Domestic	2019-06-15	9491226	54.6831	-117.075
12044357	12043244	ALBERTA	New Well	Domestic	2019-06-15	1576697	53.1097	-113.826
12039930	12038834	ALBERTA	New Well	Domestic	2019-06-14	1889491	54.6493	-112.711
12039990	12038894	ALBERTA	New Well	Domestic	2019-06-14	1640542	53.5858	-114.108
12040001	12038905	ALBERTA	New Well	Domestic	2019-06-14	9641180	54.1024	-115.451
12040035	12038939	ALBERTA	New Well	Domestic	2019-06-14	2086216	52.0659	-114.738
12041148	12040052	ALBERTA	New Well	Domestic	2019-06-14	1023114	51.2658	-114.52
12039957	12038861	ALBERTA	New Well	Domestic	2019-06-13	2086215	51.7724	-114.706
12040012	12038916	ALBERTA	New Well	Domestic	2019-06-13	9826383	52.0182	-114.788
12040041	12038945	ALBERTA	New Well	Domestic	2019-06-13	9516242	56.222	-117.815
12040044	12038948	ALBERTA	New Well	Domestic	2019-06-13	9516243	56.1929	-117.802
12040140	12039044	ALBERTA	New Well	Domestic	2019-06-13	1716852	53.7317	-114.168
12041147	12040051	ALBERTA	New Well	Domestic	2019-06-13	1023113	51.2679	-114.52
12041232	12040126	ALBERTA	New Well	Domestic	2019-06-13	1375439	55.3313	-119.551
12041348	12040242	ALBERTA	New Well	Domestic	2019-06-13	1716860	53.5653	-114.729
12041982	12040876	ALBERTA	New Well	Domestic	2019-06-13	9676114	53.3712	-113.126
12039954	12038858	ALBERTA	New Well	Domestic	2019-06-12	2086213	52.0138	-115.121
12040030	12038934	ALBERTA	New Well	Domestic	2019-06-12	9516241	56.2512	-117.564
12040038	12038942	ALBERTA	New Well	Domestic	2019-06-12	1166243	53.5227	-114.194
12040058	12038962	ALBERTA	New Well	Domestic	2019-06-12	1107512	53.6461	-116.331
12040082	12038986	ALBERTA	New Well	Domestic	2019-06-12	1023109	51.0971	-113.634
12040123	12039027	ALBERTA	New Well	Domestic	2019-06-12	1716843	53.7563	-113.905
12040133	12039037	ALBERTA	New Well	Domestic	2019-06-12	1716846	53.5105	-114.237
12039867	12038795	ALBERTA	New Well	Domestic	2019-06-11	1736016	52.604	-114.069
12040021	12038925	ALBERTA	New Well	Domestic	2019-06-11	2079114	51.6183	-114.552
12040043	12038947	ALBERTA	New Well	Domestic	2019-06-11	1305799	50.9746	-113.425
12041179	12040083	ALBERTA	New Well	Domestic	2019-06-11	2097423	54.0634	-114.511
12042280	12041174	ALBERTA	New Well	Domestic	2019-06-11	1716937	53.5772	-114.692
12041268	12040162	ALBERTA	New Well	Domestic	2019-06-10	2063165	51.5417	-112.795
12043013	12041907	ALBERTA	New Well	Domestic	2019-06-10	1380142	52.4323	-113.853
12040052	12038956	ALBERTA	New Well	Domestic	2019-06-08	9516247	55.2397	-118.058
12040081	12038985	ALBERTA	New Well	Domestic	2019-06-08	9641181	53.8258	-115.339
12041316	12040210	ALBERTA	New Well	Domestic	2019-06-08	1422096	53.89	-111.304
12039913	12038817	ALBERTA	New Well	Domestic	2019-06-07	1250866	49.5985	-113.67
12040034	12038938	ALBERTA	New Well	Domestic	2019-06-07	1166242	53.5157	-114.143
12040075	12038979	ALBERTA	New Well	Domestic	2019-06-07	1640545	53.7317	-114.406
12040119	12039023	ALBERTA	New Well	Domestic	2019-06-07	1716840	53.7354	-114.402
12041533	12040427	ALBERTA	New Well	Domestic	2019-06-07	1576627	52.6093	-114.259
12039852	12038780	ALBERTA	New Well	Domestic	2019-06-06	2079112	51.5388	-114.598
12039853	12038781	ALBERTA	New Well	Domestic	2019-06-06	2079113	51.4645	-114.517
12040006	12038910	ALBERTA	New Well	Domestic	2019-06-06	9826378	51.229	-114.586
12040048	12038952	ALBERTA	New Well	Domestic	2019-06-06	1305801	51.0665	-113.469
12039829	12038757	ALBERTA	New Well	Domestic	2019-06-05	1201182	52.6075	-113.424
12039967	12038871	ALBERTA	New Well	Domestic	2019-06-05	2089153	53.0684	-114.853
12040124	12039028	ALBERTA	New Well	Domestic	2019-06-05	1716844	53.7738	-114.648
12041403	12040297	ALBERTA	New Well	Domestic	2019-06-05	1912473	54.7261	-113.575
12039955	12038859	ALBERTA	New Well	Domestic	2019-06-04	2086214	52.1219	-114.752
12040016	12038920	ALBERTA	New Well	Domestic	2019-06-04	1166233	53.7349	-114.079
12040053	12038957	ALBERTA	New Well	Domestic	2019-06-04	9681396	50.3814	-113.096
12040101	12039005	ALBERTA	New Well	Domestic	2019-06-04	2091847	54.383	-110.804
12040106	12039010	ALBERTA	New Well	Domestic	2019-06-04	2091850	54.4538	-110.395
12042678	12041572	ALBERTA	New Well	Domestic	2019-06-04	1760358	53.9927	-114.298
12039953	12038857	ALBERTA	New Well	Domestic	2019-06-03	2086212	52.1065	-114.499
12040004	12038908	ALBERTA	New Well	Domestic	2019-06-03	1270462	53.4298	-113.724
12040142	12039046	ALBERTA	New Well	Domestic	2019-06-03	1716854	53.5581	-115.147
12041165	12040069	ALBERTA	New Well	Domestic	2019-06-03	1716857	53.7302	-114.002
12041169	12040073	ALBERTA	New Well	Domestic	2019-06-03	1023119	50.7139	-114.213
12039833	12038761	ALBERTA	New Well	Domestic	2019-06-01	1736015	52.5851	-114.078
12040019	12038923	ALBERTA	New Well	Domestic	2019-06-01	9676110	53.7113	-113.898
12039918	12038822	ALBERTA	New Well	Domestic	2019-05-31	2097420	54.0999	-114.675
12039950	12038854	ALBERTA	New Well	Domestic	2019-05-31	2086210	52.4399	-115.281
12039973	12038877	ALBERTA	New Well	Domestic	2019-05-31	1716831	53.5321	-114.079
12040110	12039014	ALBERTA	New Well	Domestic	2019-05-31	2091851	54.1473	-111.87
12043006	12041900	ALBERTA	New Well	Domestic	2019-05-31	1380136	52.6248	-114.215
12039832	12038760	ALBERTA	New Well	Domestic	2019-05-30	1736014	52.4442	-114.551
12039834	12038762	ALBERTA	New Well	Domestic	2019-05-30	1370637	53.2978	-113.126
12040003	12038907	ALBERTA	New Well	Domestic	2019-05-30	9826376	52.5843	-114.47
12040029	12038933	ALBERTA	Deepened	Domestic	2019-05-30	1166137	53.6412	-113.1
12041511	12040405	ALBERTA	New Well	Domestic	2019-05-30	1716877	53.614	-114.642
12039910	12038814	ALBERTA	New Well	Domestic	2019-05-29	2086203	53.0659	-114.32
12039917	12038821	ALBERTA	New Well	Domestic	2019-05-29	2097419	54.0667	-115.604
12041150	12040054	ALBERTA	New Well	Domestic	2019-05-29	1716856	53.5793	-114.107
12041396	12040290	ALBERTA	New Well	Domestic	2019-05-29	1220464	53.6555	-116.377
12042012	12040906	ALBERTA	New Well	Domestic	2019-05-29	1716910	53.5369	-113.678
12039784	12038712	ALBERTA	New Well	Domestic	2019-05-28	9906126	51.0969	-112.718
12039949	12038853	ALBERTA	New Well	Domestic	2019-05-28	2086209	52.2585	-115.286
12040002	12038906	ALBERTA	New Well	Domestic	2019-05-28	9826375	51.8808	-114.745
12040023	12038927	ALBERTA	New Well	Domestic	2019-05-28	1166235	53.6837	-114.647
12042278	12041172	ALBERTA	New Well	Domestic	2019-05-28	1716935	53.5369	-113.679
12042679	12041573	ALBERTA	New Well	Domestic	2019-05-28	1760359	53.9416	-114.297
12039782	12038710	ALBERTA	New Well	Domestic	2019-05-27	1201180	52.3541	-113.802
12039794	12038722	ALBERTA	New Well	Domestic	2019-05-27	1640541	53.6912	-114.128
12039999	12038903	ALBERTA	New Well	Domestic	2019-05-27	9826374	52.4965	-114.424
12040141	12039045	ALBERTA	New Well	Domestic	2019-05-27	1716853	53.7702	-114.067
12042281	12041175	ALBERTA	New Well	Domestic	2019-05-27	1716938	53.6064	-113.931
12039781	12038709	ALBERTA	New Well	Domestic	2019-05-24	1201179	52.3552	-113.804
12039864	12038792	ALBERTA	New Well	Domestic	2019-05-24	1716830	53.5681	-114.103
12039935	12038839	ALBERTA	New Well	Domestic	2019-05-24	9951024	51.576	-113.875
12039998	12038902	ALBERTA	New Well	Domestic	2019-05-24	9826373	52.0309	-113.82
12040027	12038931	ALBERTA	New Well	Domestic	2019-05-24	1166238	53.5758	-114.109
12041364	12040258	ALBERTA	Deepened	Domestic	2019-05-24	341515	51.1361	-114.333
12039778	12038706	ALBERTA	New Well	Domestic	2019-05-23	1889487	54.875	-113.535
12039795	12038723	ALBERTA	New Well	Domestic	2019-05-23	1502605	52.8508	-110.027
12039997	12038901	ALBERTA	New Well	Domestic	2019-05-23	9826372	52.3466	-114.918
12041345	12040239	ALBERTA	New Well	Domestic	2019-05-23	1023127	50.8218	-113.997
12042275	12041169	ALBERTA	New Well	Domestic	2019-05-23	1716934	53.5088	-114.25
12039811	12038739	ALBERTA	New Well	Domestic	2019-05-22	2089150	53.4817	-114.929
12039734	12038662	ALBERTA	New Well	Domestic	2019-05-21	1422084	53.8453	-111.586
12039909	12038813	ALBERTA	New Well	Domestic	2019-05-21	2086202	52.95	-114.716
12040120	12039024	ALBERTA	New Well	Domestic	2019-05-21	1716841	53.7381	-114
12039742	12038670	ALBERTA	New Well	Domestic	2019-05-18	1370636	53.1463	-112.71
12043005	12041899	ALBERTA	New Well	Domestic	2019-05-18	1380135	52.6013	-113.593
12039726	12038654	ALBERTA	New Well	Domestic	2019-05-17	1422082	53.8423	-111.586
12039732	12038660	ALBERTA	New Well	Domestic	2019-05-16	9906125	50.893	-112.255
12039813	12038741	ALBERTA	New Well	Domestic	2019-05-16	2086199	53.4514	-113.744
12039814	12038742	ALBERTA	New Well	Domestic	2019-05-16	2089151	52.5513	-113.624
12042680	12041574	ALBERTA	New Well	Domestic	2019-05-16	1760360	54.1087	-114.781
12039826	12038754	ALBERTA	New Well	Domestic	2019-05-15	9641179	54.1148	-115.682
12040134	12039038	ALBERTA	New Well	Domestic	2019-05-15	1716847	53.7421	-114.073
12042186	12041080	ALBERTA	New Well	Domestic	2019-05-15	9681433	50.0191	-110.264
12039750	12038678	ALBERTA	New Well	Domestic	2019-05-14	1640540	53.4526	-114.607
12039812	12038740	ALBERTA	New Well	Domestic	2019-05-14	2086198	52.6064	-114.066
12040135	12039039	ALBERTA	New Well	Domestic	2019-05-14	1716848	53.602	-114.424
12041267	12040161	ALBERTA	New Well	Domestic	2019-05-14	2063164	52.4566	-112.896
12039749	12038677	ALBERTA	New Well	Domestic	2019-05-13	1640539	53.6326	-113.944
12039810	12038738	ALBERTA	New Well	Domestic	2019-05-13	2086197	52.3794	-114.943
12041531	12040425	ALBERTA	Deepened	Domestic	2019-05-13	1640350	53.357	-113.325
12043004	12041898	ALBERTA	New Well	Domestic	2019-05-13	1380134	52.5898	-114.079
12039748	12038676	ALBERTA	New Well	Domestic	2019-05-10	2097418	54.0574	-114.747
12040040	12038944	ALBERTA	New Well	Domestic	2019-05-10	1716836	53.5215	-114.131
12041266	12040160	ALBERTA	New Well	Domestic	2019-05-08	2063163	52.4562	-112.907
12039808	12038736	ALBERTA	New Well	Domestic	2019-05-06	2086196	52.3794	-114.943
12041789	12040683	ALBERTA	New Well	Domestic	2019-05-04	1716895	53.6292	-113.65
12042067	12040961	ALBERTA	New Well	Domestic	2019-05-04	1716916	53.5568	-114.075
12039654	12038582	ALBERTA	New Well	Domestic	2019-05-03	1889483	54.4339	-112.802
12039806	12038734	ALBERTA	New Well	Domestic	2019-05-03	2086195	51.8175	-114.709
12040033	12038937	ALBERTA	New Well	Domestic	2019-05-03	1166241	53.5743	-114.052
12039652	12038580	ALBERTA	New Well	Domestic	2019-05-02	1736010	52.4353	-114.336
12039837	12038765	ALBERTA	New Well	Domestic	2019-05-02	1023106	50.9675	-113.821
12039985	12038889	ALBERTA	New Well	Domestic	2019-05-02	9906130	51.1604	-113.005
12041924	12040818	ALBERTA	New Well	Domestic	2019-05-02	1716901	53.366	-113.975
12039651	12038579	ALBERTA	New Well	Domestic	2019-05-01	1736009	52.4661	-114.109
12040032	12038936	ALBERTA	New Well	Domestic	2019-05-01	1166240	53.5802	-114.052
12040097	12039001	ALBERTA	New Well	Domestic	2019-05-01	2066216	50.6585	-114.231
12039698	12038626	ALBERTA	New Well	Domestic	2019-04-30	9826368	52.4647	-113.934
12039816	12038744	ALBERTA	New Well	Domestic	2019-04-30	9681392	50.6918	-113.942
12039614	12038542	ALBERTA	New Well	Domestic	2019-04-26	1611039	50.8246	-114.088
12039719	12038647	ALBERTA	New Well	Domestic	2019-04-26	9951022	51.1636	-114.481
12040013	12038917	ALBERTA	New Well	Domestic	2019-04-26	9676108	53.9186	-112.913
12040078	12038982	ALBERTA	New Well	Domestic	2019-04-26	9681400	50.201	-113.751
12042692	12041586	ALBERTA	New Well	Domestic	2019-04-26	1716964	53.4397	-113.888
12039912	12038816	ALBERTA	New Well	Domestic	2019-04-25	2086205	52.7453	-114.481
12040139	12039043	ALBERTA	New Well	Domestic	2019-04-25	1716851	53.8361	-114.248
12039946	12038850	ALBERTA	New Well	Domestic	2019-04-24	2086207	53.1641	-114.628
12039697	12038625	ALBERTA	New Well	Domestic	2019-04-23	9826367	52.417	-113.957
12039724	12038652	ALBERTA	New Well	Domestic	2019-04-23	9906124	50.4852	-113.028
12039947	12038851	ALBERTA	New Well	Domestic	2019-04-23	2086208	52.611	-114.372
12039588	12038516	ALBERTA	New Well	Domestic	2019-04-22	1736008	52.6705	-114.183
12039945	12038849	ALBERTA	New Well	Domestic	2019-04-22	2086206	51.9979	-114.219
12040132	12039036	ALBERTA	New Well	Domestic	2019-04-22	1716845	53.6308	-114.492
12039524	12038452	ALBERTA	New Well	Domestic	2019-04-19	1370635	53.3679	-112.114
12039638	12038566	ALBERTA	New Well	Domestic	2019-04-19	1305792	51.2428	-112.646
12041164	12040068	ALBERTA	New Well	Domestic	2019-04-19	9681403	50.4561	-113.882
12039640	12038568	ALBERTA	New Well	Domestic	2019-04-18	2086194	52.2304	-114.526
12040031	12038935	ALBERTA	New Well	Domestic	2019-04-18	1166239	53.5555	-113.684
12042035	12040929	ALBERTA	New Well	Domestic	2019-04-18	1430170	52.2995	-115.208
12039612	12038540	ALBERTA	New Well	Domestic	2019-04-17	1611037	50.2796	-113.995
12039655	12038583	ALBERTA	New Well	Domestic	2019-04-17	1250862	49.6136	-113.473
12039696	12038624	ALBERTA	New Well	Domestic	2019-04-17	9826366	52.3459	-114.174
12040060	12038964	ALBERTA	New Well	Domestic	2019-04-17	9681398	50.4416	-113.838
12039585	12038513	ALBERTA	New Well	Domestic	2019-04-15	1736007	52.5148	-114.313
12039628	12038556	ALBERTA	New Well	Domestic	2019-04-15	1305789	51.3295	-112.481
12039639	12038567	ALBERTA	New Well	Domestic	2019-04-15	2086193	52.3015	-114.551
12039621	12038549	ALBERTA	New Well	Domestic	2019-04-13	9641175	53.3398	-117.665
12039993	12038897	ALBERTA	New Well	Domestic	2019-04-13	1640543	53.5246	-114.185
12039820	12038748	ALBERTA	New Well	Domestic	2019-04-12	9681394	50.5551	-113.94
12039922	12038826	ALBERTA	New Well	Domestic	2019-04-12	1576597	53.3459	-113.284
12039583	12038511	ALBERTA	New Well	Domestic	2019-04-11	1640538	53.4208	-113.76
12039827	12038755	ALBERTA	New Well	Domestic	2019-04-11	9681395	50.5101	-114.05
12040025	12038929	ALBERTA	New Well	Domestic	2019-04-11	1166236	53.5581	-114.517
12039683	12038611	ALBERTA	New Well	Domestic	2019-04-10	9906123	50.5056	-112.851
12039728	12038656	ALBERTA	Deepened	Domestic	2019-04-10	1904302	51.3986	-114.538
12039636	12038564	ALBERTA	New Well	Domestic	2019-04-09	1305791	50.9785	-113.265
12041226	12040120	ALBERTA	New Well	Domestic	2019-04-09	9681413	50.8013	-113.862
12039584	12038512	ALBERTA	New Well	Domestic	2019-04-08	9681383	50.6602	-114.065
12039779	12038707	ALBERTA	New Well	Domestic	2019-04-08	9676106	53.6026	-114.095
12039568	12038496	ALBERTA	New Well	Domestic	2019-04-05	9681382	50.6602	-114.065
12039610	12038538	ALBERTA	New Well	Domestic	2019-04-05	9681388	50.6625	-114.06
12040122	12039026	ALBERTA	New Well	Domestic	2019-04-05	1716842	53.6326	-113.883
12039611	12038539	ALBERTA	New Well	Domestic	2019-04-04	1611036	50.9312	-114.593
12039641	12038569	ALBERTA	New Well	Domestic	2019-04-03	1305793	51.3172	-113.588
12039637	12038565	ALBERTA	New Well	Domestic	2019-04-02	2086192	51.9024	-114.819
12039634	12038562	ALBERTA	New Well	Domestic	2019-04-01	2086191	52.3452	-114.171
12039609	12038537	ALBERTA	New Well	Domestic	2019-03-31	9641172	53.5983	-116.212
12039736	12038664	ALBERTA	New Well	Domestic	2019-03-29	1166232	53.7305	-114.164
12039976	12038880	ALBERTA	New Well	Domestic	2019-03-29	1716832	53.6734	-114.387
12039632	12038560	ALBERTA	New Well	Domestic	2019-03-28	2086190	51.9778	-114.141
12039520	12038448	ALBERTA	New Well	Domestic	2019-03-27	9731062	49.5837	-113.237
12039924	12038828	ALBERTA	New Well	Domestic	2019-03-27	1576599	52.8909	-114.052
12039740	12038668	ALBERTA	New Well	Domestic	2019-03-25	2089145	52.7932	-113.344
12042269	12041163	ALBERTA	New Well	Domestic	2019-03-22	1716931	53.4949	-113.941
12044381	12043268	ALBERTA	New Well	Domestic	2019-03-21	1576711	52.978	-114.041
12040026	12038930	ALBERTA	New Well	Domestic	2019-03-20	1166237	53.5751	-114.118
12039531	12038459	ALBERTA	New Well	Domestic	2019-03-19	1640537	53.6929	-114.135
12039798	12038726	ALBERTA	New Well	Domestic	2019-03-19	9641177	54.019	-115.618
12039882	12038810	ALBERTA	New Well	Domestic	2019-03-19	2086201	52.3862	-114.768
12039442	12038370	ALBERTA	New Well	Domestic	2019-03-15	1611033	50.6903	-114.033
12039533	12038461	ALBERTA	New Well	Domestic	2019-03-15	9906121	51.2227	-112.52
12039595	12038523	ALBERTA	New Well	Domestic	2019-03-15	2086189	53.0933	-114.785
12039680	12038608	ALBERTA	New Well	Domestic	2019-03-15	1107507	52.9146	-118.041
12039948	12038852	ALBERTA	New Well	Domestic	2019-03-15	1471164	52.3297	-114.073
12039633	12038561	ALBERTA	New Well	Domestic	2019-03-14	1305790	50.9435	-113.353
12042272	12041166	ALBERTA	New Well	Domestic	2019-03-13	1716932	53.6505	-114.313
12039444	12038372	ALBERTA	New Well	Domestic	2019-03-11	1611035	50.691	-114.034
12039443	12038371	ALBERTA	New Well	Domestic	2019-03-09	1611034	50.69	-114.033
12039503	12038431	ALBERTA	New Well	Domestic	2019-03-08	9951020	51.3501	-114.676
12039619	12038547	ALBERTA	New Well	Domestic	2019-03-08	9641173	53.576	-115.965
12039979	12038883	ALBERTA	New Well	Domestic	2019-03-08	1716833	53.6049	-114.04
12039411	12038339	ALBERTA	New Well	Domestic	2019-03-05	1107503	53.6308	-116.331
12039511	12038439	ALBERTA	New Well	Domestic	2019-02-28	1716819	53.5984	-114.915
12039367	12038295	ALBERTA	New Well	Domestic	2019-02-25	9641165	53.5975	-115.935
12039362	12038290	ALBERTA	New Well	Domestic	2019-02-22	1107499	53.5729	-116.33
12039438	12038366	ALBERTA	New Well	Domestic	2019-02-22	1736005	52.2588	-113.496
12039668	12038596	ALBERTA	New Well	Domestic	2019-02-21	9641176	53.4402	-117.508
12040055	12038959	ALBERTA	New Well	Domestic	2019-02-20	9906131	51.0267	-113.678
12040138	12039042	ALBERTA	New Well	Domestic	2019-02-14	1716850	53.6798	-115.523
12042670	12041564	ALBERTA	New Well	Domestic	2019-02-14	1716963	53.4376	-113.888
12039460	12038388	ALBERTA	New Well	Domestic	2019-02-13	9641169	54.0384	-115.647
12039274	12038202	ALBERTA	New Well	Domestic	2019-02-07	9951019	51.4962	-114.349
12039325	12038253	ALBERTA	New Well	Domestic	2019-02-07	1716802	53.4754	-114.983
12039356	12038284	ALBERTA	New Well	Domestic	2019-02-07	9681369	51.0325	-113.543
12039437	12038365	ALBERTA	New Well	Domestic	2019-02-04	1270461	53.8419	-114.822
12039400	12038328	ALBERTA	New Well	Domestic	2019-02-01	1716804	53.4876	-113.934
12039541	12038469	ALBERTA	New Well	Domestic	2019-02-01	2086188	52.2812	-114.141
12039384	12038312	ALBERTA	New Well	Domestic	2019-01-30	9731061	49.7407	-113.39
12039198	12038126	ALBERTA	New Well	Domestic	2019-01-29	9906120	51.0426	-113.328
12040037	12038941	ALBERTA	New Well	Domestic	2019-01-29	1716835	53.0802	-113.462
12039228	12038156	ALBERTA	New Well	Domestic	2019-01-25	9681365	50.5861	-113.376
12039426	12038354	ALBERTA	New Well	Domestic	2019-01-25	2086182	53.2412	-114.573
12039164	12038092	ALBERTA	New Well	Domestic	2019-01-22	1611031	50.769	-113.93
12040115	12039019	ALBERTA	New Well	Domestic	2019-01-22	1716839	53.4028	-114.151
12039163	12038091	ALBERTA	New Well	Domestic	2019-01-21	1611030	50.7701	-113.931
12039378	12038306	ALBERTA	New Well	Domestic	2019-01-21	1030464	53.0172	-113.453
12039425	12038353	ALBERTA	New Well	Domestic	2019-01-21	2086181	51.3907	-114.094
12039161	12038089	ALBERTA	New Well	Domestic	2019-01-20	1611029	50.7704	-113.931
12039159	12038087	ALBERTA	New Well	Domestic	2019-01-19	1611028	50.7713	-113.931
12039371	12038299	ALBERTA	New Well	Domestic	2019-01-16	1030462	53.0168	-113.451
12039064	12037992	ALBERTA	New Well	Domestic	2019-01-15	9826356	52.3641	-114.116
12039423	12038351	ALBERTA	New Well	Domestic	2019-01-14	1270459	53.5476	-112.973
12039165	12038093	ALBERTA	New Well	Domestic	2019-01-12	1611032	50.6853	-114.086
12039109	12038037	ALBERTA	New Well	Domestic	2019-01-11	9951013	51.6572	-114.567
12039359	12038287	ALBERTA	New Well	Domestic	2019-01-11	1166230	53.4402	-113.69
12039420	12038348	ALBERTA	New Well	Domestic	2019-01-11	1716807	53.6368	-114.66
12039065	12037993	ALBERTA	New Well	Domestic	2019-01-10	9826357	53.1552	-113.539
12039383	12038311	ALBERTA	New Well	Domestic	2019-01-08	9731060	49.7411	-113.39
12039510	12038438	ALBERTA	New Well	Domestic	2019-01-04	1716818	53.3774	-113.838
12041500	12040394	ALBERTA	New Well	Domestic	2019-01-04	1576611	53.0461	-113.995
12039540	12038468	ALBERTA	New Well	Domestic	2019-01-03	2086187	51.8976	-114.822
12039056	12037984	ALBERTA	New Well	Domestic	2018-12-24	9681350	50.0479	-113.375
12038907	12037835	ALBERTA	New Well	Domestic	2018-12-22	9546361	50.6284	-114.426
12039845	12038773	ALBERTA	New Well	Domestic	2018-12-21	9836020	53.1479	-111.939
12039005	12037933	ALBERTA	New Well	Domestic	2018-12-20	1166216	53.6244	-113.961
12039293	12038221	ALBERTA	New Well	Domestic	2018-12-19	2097581	50.8032	-113.078
12039083	12038011	ALBERTA	New Well	Domestic	2018-12-18	1305779	51.0204	-113.286
12039331	12038259	ALBERTA	New Well	Domestic	2018-12-18	2097586	50.7875	-113.112
12039292	12038220	ALBERTA	New Well	Domestic	2018-12-17	2097580	50.8058	-113.083
12039294	12038222	ALBERTA	New Well	Domestic	2018-12-17	2097582	50.8058	-113.082
12039539	12038467	ALBERTA	New Well	Domestic	2018-12-17	2086186	52.8153	-114.392
12038867	12037795	ALBERTA	New Well	Domestic	2018-12-16	1735996	52.7188	-115.282
12038830	12037758	ALBERTA	New Well	Domestic	2018-12-14	9546358	50.6321	-114.449
12038831	12037759	ALBERTA	New Well	Domestic	2018-12-14	9546358	50.6321	-114.449
12038852	12037780	ALBERTA	New Well	Domestic	2018-12-14	2097575	50.7909	-112.766
12038978	12037906	ALBERTA	New Well	Domestic	2018-12-14	1166210	53.5248	-114.274
12038981	12037909	ALBERTA	New Well	Domestic	2018-12-14	2097576	50.7782	-113.13
12038910	12037838	ALBERTA	New Well	Domestic	2018-12-13	9826353	52.3884	-114.191
12039167	12038095	ALBERTA	New Well	Domestic	2018-12-13	1640536	53.6065	-113.115
12039290	12038218	ALBERTA	New Well	Domestic	2018-12-13	2097578	50.8042	-113.078
12039276	12038204	ALBERTA	New Well	Domestic	2018-12-11	2086180	51.9617	-114.669
12039329	12038257	ALBERTA	New Well	Domestic	2018-12-11	2097585	50.8174	-113.115
12039358	12038286	ALBERTA	New Well	Domestic	2018-12-11	1166229	53.6156	-114.148
12045679	12044301	ALBERTA	Deepened	Domestic	2018-12-11	9826168	51.9898	-114.339
12039428	12038356	ALBERTA	New Well	Domestic	2018-12-10	1716808	53.792	-114.085
12039288	12038216	ALBERTA	New Well	Domestic	2018-12-09	2097577	50.78	-113.123
12039327	12038255	ALBERTA	New Well	Domestic	2018-12-08	2097583	50.587	-112.763
12039305	12038233	ALBERTA	New Well	Domestic	2018-12-07	1716798	53.6338	-114.259
12039537	12038465	ALBERTA	New Well	Domestic	2018-12-07	2086184	52.3476	-113.794
12038755	12037683	ALBERTA	New Well	Domestic	2018-12-05	9641157	53.3919	-117.331
12038785	12037713	ALBERTA	New Well	Domestic	2018-12-05	2097572	50.9086	-113.211
12038979	12037907	ALBERTA	New Well	Domestic	2018-12-05	1166211	53.3915	-114.136
12038784	12037712	ALBERTA	New Well	Domestic	2018-12-04	2097571	50.7875	-113.1
12039052	12037980	ALBERTA	New Well	Domestic	2018-12-04	1023053	51.2279	-114.866
12039291	12038219	ALBERTA	New Well	Domestic	2018-12-04	2097579	50.8058	-113.081
12039538	12038466	ALBERTA	New Well	Domestic	2018-12-04	2086185	51.5361	-114.597
12038782	12037710	ALBERTA	New Well	Domestic	2018-12-03	2097569	50.8587	-113.127
12039078	12038006	ALBERTA	New Well	Domestic	2018-12-03	9681353	50.6836	-113.973
12038787	12037715	ALBERTA	New Well	Domestic	2018-12-01	2097574	50.8492	-112.947
12039123	12038051	ALBERTA	New Well	Domestic	2018-11-30	1471137	52.2679	-113.596
12039360	12038288	ALBERTA	New Well	Domestic	2018-11-30	1166231	53.5883	-114.139
12039536	12038464	ALBERTA	New Well	Domestic	2018-11-30	2086183	51.497	-114.542
12038824	12037752	ALBERTA	New Well	Domestic	2018-11-29	9836019	53.2937	-112.71
12038980	12037908	ALBERTA	New Well	Domestic	2018-11-28	1166212	53.4877	-113.969
12038739	12037667	ALBERTA	New Well	Domestic	2018-11-27	9641156	53.8195	-116.118
12038962	12037890	ALBERTA	New Well	Domestic	2018-11-27	1030460	52.975	-113.961
12039216	12038144	ALBERTA	New Well	Domestic	2018-11-27	1716784	53.56	-114.154
12039337	12038265	ALBERTA	New Well	Domestic	2018-11-27	9681367	51.4633	-114.442
12038783	12037711	ALBERTA	New Well	Domestic	2018-11-23	2097570	50.8028	-113.078
12039306	12038234	ALBERTA	New Well	Domestic	2018-11-23	1716799	53.4252	-113.906
12039418	12038346	ALBERTA	New Well	Domestic	2018-11-23	1716806	53.1334	-114.456
12038594	12037522	ALBERTA	New Well	Domestic	2018-11-22	1611027	50.6558	-114.002
12038737	12037665	ALBERTA	New Well	Domestic	2018-11-22	2097414	54.2107	-114.205
12038984	12037912	ALBERTA	New Well	Domestic	2018-11-22	1630292	54.667	-113.284
12038555	12037483	ALBERTA	New Well	Domestic	2018-11-21	9906111	50.8185	-113.106
12038864	12037792	ALBERTA	New Well	Domestic	2018-11-21	9681345	51.2477	-114.361
[truncated: 3,873 more rows]

## Sheet: Facility location data
Name	Physical address	Province	Days open	Closing time	Open time	Closing 24hr	Open 24hr	Region	Latitude	Longitude	Elevation	Notes
Castor Community Health Centre	4909 50 Avenue	Alberta	Tue	Before 1.30pm	8.30 am	1330	830	Central	52.2194	-111.908	17
Consort Community Health Centre	5410 52 Avenue	Alberta	Tue	Before 1.30pm	8.30 am	1330	830	Central	52.0102	-110.784	17
Coronation Community Health Centre	4909 Royal Street	Alberta	Tue	Before 1.30pm	8.30 am	1330	830	Central	52.0929	-111.451	17
Drayton Valley CHC	4110 50 Avenue	Alberta	Tue	Before 3.00pm	8.30 am	1500	830	Central	53.2218	-114.966	17
Drumheller Environmental Public Health	201 Centre street	Alberta	Mon	Before 3.30pm	8.30 am	1530	830	Central	51.4653	-112.71	17
Eckville Community Health Centre	5120 51 Avenue	Alberta	Tue	Before 3.00pm	8.30 am	1500	830	Central	52.3602	-114.374	17
Elnora Community Health Centre	452 8 Avenue	Alberta	Wed	Before 10.00am	8.30 am	1000	830	Central	51.9968	-113.204	17
Hanna Health Centre	904 Centre Street North	Alberta	Mon	Before 2.30 pm	8.30 am	1430	830	Central	51.6502	-111.93	17
Innisfail Health Centre	5023 42 Street	Alberta	Wed	Before 12.00noon	8.30 am	1200	830	Central	52.0195	-113.953	17
Lacombe Community Health Centre	5010 51 Street	Alberta	Tue	Before 3.00pm	8.30 am	1500	830	Central	52.4573	-113.738	17
Lamont Community Health	5216 - 53 Street	Alberta	Tue	Before 11.30am	8.30 am	1130	830	Central	53.7627	-112.791	17
Olds Campus Communtiy Health Centre	#2029 Ralph Klein Centre 4500 - 50 Street	Alberta	Wed	Before 3.30pm	8.30 am	1530	830	Central	51.7859	-114.095	17
Ponoka Communty Health Centre	5900 2A Highway	Alberta	Tue	Before 3.00pm	8.30 am	1500	830	Central	52.6856	-113.583	17
Provost Provincial Building	5419 - 44 Street	Alberta	Tue	Before 11.30am	8.15 am	1130	815	Central	52.3574	-110.259	17
Rimbey Community Health Centre	4709 51 Avenue	Alberta	Tue	Before 4.00pm	8.30 am	1600	830	Central	52.6405	-114.236	17
Sedgewick Home Care/Public Health/Rehab	4822 – 50 Street	Alberta	Tue	Before 11.00am	8.30 am	1100	830	Central	52.7765	-111.699	17
Stettler Community Health Centre	5911 50 Avenue	Alberta	Wed	Before 3.00pm	8.30 am	1500	830	Central	52.3246	-112.726	17
Sundre Community Health Centre	212 6 Avenue NE	Alberta	Wed	Before 3.30pm	8.30 am	1530	830	Central	51.8069	-114.64	17
Sylvan Lake Community Health Centre	4602 49 Avenue	Alberta	Tue	Before 2.45pm	8.30 am	1445	830	Central	52.3083	-114.093	17
Three Hills Health Centre	1504 2 Street North	Alberta	Mon	Before 2.00pm	8.30 am	1400	830	Central	51.7083	-113.253	17
Tofield Health Centre	5543 44 Street	Alberta	Tue	Before 4.00pm	8.00 am	1600	800	Central	53.3727	-112.653	17
Two Hills Health Centre	4401 – 53 Avenue	Alberta	Tue	Before 12.00noon	8.00 am	1200	800	Central	53.7132	-111.734	17
Vegreville Home Care/Public Health/Rehab	5318 50 Street	Alberta	Tue	Before 11.30am	8.00 am	1130	800	Central	53.4975	-112.053	17
Vermilion Home Care/Public Health/Rehab	#11 4701 52 Street	Alberta	Tue	Before 3.00pm	8.00 am	1500	800	Central	53.3512	-110.862	17
Wainwright Provincial Building	#22, 810 14 Avenue	Alberta	Tue	Before 2.30pm	8.00 am	1430	800	Central	52.8438	-110.859	17
Wetaskiwin Community Health Centre	5610 40 Avenue	Alberta	Tue	Before 2.30pm	8.30 am	1430	830	Central	52.9602	-113.393	17
Winfield Community Health Centre	#10 2nd Avenue West	Alberta	Tue	Before 2.00pm	8.30 am	1400	830	Central	52.9644	-114.43	17
Evansburg Health Centre	5225-50 Street	Alberta	Mon	Before 12.00pm (sample after 9am)	8.30 am	1200	830	Edmonton	53.6046	-115.02	17
Beaverlodge Public Health Centre	412-10A Street	Alberta	Tue	Before 11.30am	8.30 am	1130	830	North	55.213	-119.428	17
Fairview Health Complex	10628 110 Street	Alberta	Mon	Before 12.00noon*	8.30 am	1200	830	North	56.0718	-118.386	17
Grande Cache Public Health Centre Provincial Building	10001 Hoppe Avenue	Alberta	Wed	Before 11.30am	8.30 am	1130	830	North	53.8873	-119.121	17
Jasper Community Health Services	529 Turret Street	Alberta	Mon	10.30 am to 1.30 pm	8.30 am	1330	830	North	52.8757	-118.086	17
Onoway Community Health Services	4919 Lac Ste Anne Trail	Alberta	Tue	1.00pm-2.30pm	8.30 am	1300	830	North	53.7039	-114.194	17
Spirit River Public Health Centre	5005 45 Avenue	Alberta	Wed	Before 2.15pm	8.30 am	1415	830	North	55.7775	-118.841	17
Thorhild Community Health Services	302 2 avenue	Alberta	Tue	11.00am to 1.00pm	8.30 am	1300	830	North	54.1541	-113.131	17
Airdie Regional Health Centre	604 Main Street S	Alberta	Tue	Before 12.00noon	8.00am	1200	800	Rural Calgary	51.2871	-114.015	17
Banff Public Health Centre	303 Lynx Street	Alberta	Mon	Before 3.00pm	8.30 am	1500	830	Rural Calgary	51.1786	-115.577	17
Black Diamond Health Centre	717 Government Rd South	Alberta	Mon	Before 3.00pm	8.00 am	1500	800	Rural Calgary	50.6781	-114.237	17
Canmore Public Health Centre	#104, 800 Railway Avenue	Alberta	Mon	Before 2.00pm	8.30 am	1400	830	Rural Calgary	51.09	-115.355	17
Claresholm Health Unit	5221 2nd Street W	Alberta	Mon	Before 12.00noon	8.30 am	1200	830	Rural Calgary	50.0285	-113.588	17
Cochrane Communtiy Health Centre	60 Grande Boulevard	Alberta	Mon	Before 12.00noon	8.00 am	1200	800	Rural Calgary	51.1845	-114.476	17
Didsbury Health Unit	1210 20th Avenue	Alberta	Tue	Before 11.00am	8.30 am	1100	830	Rural Calgary	51.6615	-114.126	17
High River Public Health Centre	310 Macleod Trail	Alberta	Mon	Before 12.00noon	8.00 am	1200	800	Rural Calgary	50.5796	-113.876	17
Nanton Communty Health Centre	2216 20 Street	Alberta	Mon	Before 3.00pm	8.30 am	1500	830	Rural Calgary	50.3475	-113.775	17
Okotoks Health and Wellness Centre	11 Cimarron Common	Alberta	Mon	Before 3.00pm	8.00 am	1500	800	Rural Calgary	50.7076	-113.975	17
Strathmore Health Centre	650 Westchester Road	Alberta	Tue	Before 11.00am	8.15 am	1100	815	Rural Calgary	51.0412	-113.401	17
Vulcan Public Health Unit	610 Elizabeth Street S	Alberta	Mon	Before 3.30pm	8.00 am	1530	800	Rural Calgary	50.3964	-113.261	17
Bow Island Provincial Building	802 - 6th Street E	Alberta	Tue	Before 12.00 noon	8.00 am	1200	800	South	49.8688	-111.37	17
Cardstone Community Health Centre	576 Main Street	Alberta	Tue	Before 1.30pm	8.00 am	1330	800	South	49.1946	-113.303	17
Magrath Health Unit	37 E 2 Avenue North	Alberta	Mon	Before 2.00pm	8.00 am	1400	800	South	49.423	-112.866	17
Milk River Public Works Shop	109 – 8 Avenue NW	Alberta	Mon	Before 1.00pm	8.00 am	1300	800	South	49.1567	-112.09	17
Picture Butte Town Office	120 – 4 Street N	Alberta	Tue	8.30-9.30am	8.00 am	930	800	South	49.8771	-112.782	17
Camrose Public Health	5510-46 Avenue	Alberta	Mon andTue	Before 3.00pm	8.30 am	1500	830	Central	53.0147	112.837	17
Red Deer Johnstone Crossing Community Health	300 Jordan Parkway	Alberta	Tue and Wed	Before 2.00pm	8.30 am	1400	830	Central	52.3124	-113.842	17
Rocky Mountain House Health Centre	5016 52 Avenue	Alberta	Tue and Wed	Before 3.30pm	8.30 am	1530	830	Central	52.3786	-114.922	17
Athabasca Community Health Services	3401-48 Avenue	Alberta	Mon and Tue	Before 10.45am	8.30 am	1045	830	North	54.7168	-113.259	17
Barrhead CHS Provincial Building	6203-49 Street	Alberta	Tue and Wed	Before 2.30pm	8.30 am	1430	830	North	54.137	-114.402	17
Bonnyville Community Health Services	4904- 50 Avenue	Alberta	Mon and Tue	9.30am to 12.30 pm	8.30 am	1230	830	North	54.2678	-110.74	17
Cold lake Community Health Services	4720 55 Street	Alberta	Mon and Tue	9.30am to 11.30am	8.30 am	1130	830	North	54.4117	-110.217	17
Edson Community Health Services	5028-3 Avenue	Alberta	Tue and Wed	Before 3.00 pm	8.30 am	1500	830	North	53.5918	-116.409	17
Elk Point Community Health Services	5310 50 Avenue NE	Alberta	Mon and Tue	10.00am to 12.00noon	8.00 am	1200	830	North	53.8977	-110.909	17
Hinton Community Health Services	1280 A Switzer Drive	Alberta	Mon and Tue	Before 2.00pm	8.30 am	1400	830	North	53.3987	-117.587	17
Lac La Biche Community Health Centre	9503 Beaver Hill Road	Alberta	Mon and Tue	8.30am-11.00am	8.30 am	1100	830	North	54.7702	-111.962	17
Smoky Lake Community Health Services	4212 55 Avenue	Alberta	Mon and Tue	9.30am to 12.00pm	8.30 am	1200	830	North	54.1206	-112.467	17
St. Paul Community Health Services	5610-50 Avenue	Alberta	Mon and Tue	10.00 am to 1.30 pm	8.30 am	1330	830	North	53.9918	-111.317	17
Coaldale Health centre	2100- 11th street	Alberta	Tue and Wed	Before 12.00 noon	8.30 am	1200	830	South	49.7261	-112.61	17
Oyen Health Centre	315 – 3 Avenue E	Alberta	Tue and Wed	Before 11.15am	8.30 am	1115	830	South	51.3498	-110.48	17
Pincher Creek Health Centre	1222 Bev McLaughlin Drive	Alberta	Mon and Tue	Before 2.00pm	8.00 am	1400	800	South	49.4933	-113.949	17
St. Albert Public Health Centre	23 Sir Winston Churchill Avenue	Alberta	Mon and Wed	Before 12.00om (sample after 9am)	8.30 am	1200	830	Edmonton	53.6302	-113.631	17
Taber Health Centre	4326 – 50 Avenue (East Entrance)	Alberta	Mon and Wed	Before 1.30pm	8.00 am	1330	800	South	49.7849	-112.167	17
Vauxhall Community Health Centre	406 – 1 Avenue N	Alberta	Mon and Wed	Before 1.30pm	8.00 am	1330	800	South	50.0672	-112.107	17
Red Deer Bremner Avenue Community Health	2845 Bremner Avenue	Alberta	Mon-Wed	Before 1.00pm	8.30 am	1300	830	Central	52.247	-113.812	17
Fort Saskatchewan Health Unit	9401—86 Avenue	Alberta	Mon-Wed	8.30-9.00am OR 3.00- 4.00pm Mon and Tue only	8.30 am	1600	830	Edmonton	53.6916	-113.213	17
Gibbons Health Unit	4720-50 Ave	Alberta	Mon-Wed	Before 10.00am	8.30 am	1000	830	Edmonton	53.8281	-113.327	17
Sherwood Park Strathcona County Health Centre	2 Bower Drive	Alberta	Mon-Wed	11.00am to 4.30pm (aft 11am)	8.30 am	1630	830	Edmonton	53.5419	-113.29	17
Spruce Grove - Stan Woloshyn Building	205 Diamond Avenue South	Alberta	Mon-Wed	Before 12.00pm	8.30 am	1200	830	Edmonton	53.5356	-113.911	17
Boyle Community Health Services	5004 Lakeview Road	Alberta	Mon-Wed	Before 11.30am	8.30 am	1130	830	North	54.588	-112.804	17
Fort McMurray Public Health Office	113 Thickwood Boulevard	Alberta	Mon-Wed	Before 3.00pm	8.30 am	1500	830	North	56.7321	-111.433	17
Grande Praire Environmental Public Health Building	10320-99 Street	Alberta	Mon-Wed	Before 1.30pm	8.30 am	1330	830	North	55.1739	-118.794	17
High Level Northwest Health Centre	11202-100 Avenue	Alberta	Mon-Wed	Before 3.00pm	8.30 am	1500	830	North	58.5135	-117.164	17
High Prairie Health Complex	5101 38 Street	Alberta	Mon-Wed	9.00am-2.00pm	8.30 am	1400	830	North	55.4315	-116.457	17
Manning Community Health Centre	600 2 Street NE	Alberta	Mon-Wed	Before 1.30pm	8.30 am	1330	830	North	56.928	-117.624	17
Mayerthorpe Community Health Services	4417 45 Street	Alberta	Mon-Wed	Before 2.00pm	8.30 am	1400	830	North	53.948	-115.136	17
McLennan sacred Heart CHC	350 3 Avenue NW	Alberta	Mon-Wed	Before 11.00am	8.30 am	1100	830	North	55.7104	-116.916	17
Peace River Community Health Centre	10101 - 68 Street	Alberta	Mon-Wed	Before 1.30pm	8.30 am	1330	830	North	56.2305	-117.356	17
Slave Lake Healthcare Centre	309 - 6 Street NE	Alberta	Mon-Wed	Before 1.00pm	8.30 am	1300	830	North	55.2844	-114.763	17
Valleyview Public Health Centre	5112-50 Avenue	Alberta	Mon-Wed	Before 2.00pm	8.30 am	1400	830	North	55.0683	-117.286	17
Westlock Community Health Services Provincial Building	10024 107 Avenue	Alberta	Mon-Wed	Before 2.00pm	8.30 am	1400	830	North	54.1531	-113.843	17
Fort Macleod Community Health Centre	744 - 26th street	Alberta	Mon-Wed	Before 1.00pm	8.00 am	1300	800	South	49.7264	-113.396	17
Swan Hills Community Health Services	29 Freeman Drive	Alberta	Mon-Thur	Before 2.00pm *	8.30 am	1400	830	North	54.7276	-115.405	17
Whitecourt Community Health Services	20 Sunset Boulevard	Alberta	Mon-Thur	Before 3.00pm	8.30 am	1500	830	North	54.1305	-115.675	17
Bassano Health Centre	608 - 5th Avenue	Alberta	Mon-Thur	Before 1.00pm	8.30 am	1300	830	South	50.7898	-112.464	17
Brooks Communty Health Centre	440 - 3rd Street East	Alberta	Mon-Thur	Before 12.00 noon	8.00 am	1200	800	South	50.5689	-111.892	17
Crowsnest Pass Community Health Centre	12501 - 20th Avenue Blairmore	Alberta	Mon-Thur	Before 12.00 noon	8.00 am	1200	800	South	49.6089	-114.446	17
Lethbridge Community Health Centre	801 - 1st Ave S	Alberta	Mon-Thur	Before 3.00pm	8.00 am	1500	800	South	49.6982	-112.838	17
Medicine Hat River Heights Professional Centre	Suite 200, 88 Valleyview Drive SW	Alberta	Mon-Thur	Before 12.00 noon	8.00 am	1200	800	South	50.0354	-110.711	17
Acadia Community Health Centre	#132, 151 86th Avenue SE	Alberta	Mon-Fri	Before 9.00am	8.00 am	900	800	Calgary	50.9755	-114.071	17
East Calgary Health Centre	2nd Floor, 4715 8th Avenue SE	Alberta	Mon-Fri	Before 9.00am	8.00 am	900	800	Calgary	51.0449	-113.969	17
North Hill Community Health Centre	1527 19th Street NW	Alberta	Mon-Fri	Before 9.00am	8.30 am	900	830	Calgary	51.0659	-114.109	17
Northwest Community Health Centre	Ranchland & Bowness Sites #109, 1829 Ranchlands Blvd NW	Alberta	Mon-Fri	Before 9.00am	8.00 am	900	800	Calgary	51.1226	-114.199	17
Shaganappi Community Health Centre	3415 8th Avenue SW	Alberta	Mon-Fri	Before 9.00am	8.00 am	900	800	Calgary	51.0447	-114.139	17
Sheldon M. Chumir Health Centre	Calgary Lab Service, 3rd floor 1213 4th Street SW	Alberta	Mon-Fri	Before 9.00am	8.00 am	900	800	Calgary	51.0412	-114.074	17
Village Square Health Centre	2623 56th Street NE	Alberta	Mon-Fri	Before 9.00am	8.00 am	900	800	Calgary	51.0759	-113.956	17
Provincial Laboratory of Public Health	Special Services Building Foothills Hospital Complex, South side 3030 Hospital Dr NW	Alberta	Mon-Fri	Before 9.00am	7.00 am	900	700	Calgary	51.0634	-114.136	17
Edmonton Provincial Laboratory of Pubic Health	University of Alberta Hospital Walter Mackenzie Health Sciences Centre 8440-112 St NW	Alberta	Mon-Fri	Before 4.00pm	10.00 am	1600	1000	Edmonton	53.5198	-113.527	17
Leduc Public Health Centre	4219-50 Street	Alberta	Mon-Fri	8.30am to 11.30 am	8.00 am	1130	800	Edmonton	53.2555	-113.548	17
Redwater Health Centre	4812 - 58 Street	Alberta	Mon-Fri	Before 10.00am	8.30 am	1000	830	North	53.9496	-113.128	17
